# Supplementary material for: A Generalized Deforestation and Land-Use Change Scenario Generator for Use in Climate Modelling Studies
Source: PLoS One. 2015 Sep 22;10(9):e0136154. doi: 10.1371/journal.pone.0136154 (PMC4579079; doi:10.1371/journal.pone.0136154)
Supplement: S1 File — FOREST-SAGE version 1.0 source code combined with FortranGIS library package containing shapelib module. The model is written in Fortran90 and requires Fortran and NetCDF libraries installed. (ZIP) [file pone.0136154.s001.zip]

Archive with 258 entries (163 files):
- FortranGIS/
- FortranGIS/.git/
- FortranGIS/.git/refs/
- FortranGIS/.git/refs/heads/
- FortranGIS/.git/refs/heads/master
- FortranGIS/.git/refs/tags/
- FortranGIS/.git/refs/remotes/
- FortranGIS/.git/refs/remotes/origin/
- FortranGIS/.git/refs/remotes/origin/HEAD
- FortranGIS/.git/branches/
- FortranGIS/.git/hooks/
- FortranGIS/.git/hooks/pre-push.sample
- FortranGIS/.git/hooks/pre-commit.sample
- FortranGIS/.git/hooks/update.sample
- FortranGIS/.git/hooks/post-update.sample
- FortranGIS/.git/hooks/prepare-commit-msg.sample
- FortranGIS/.git/hooks/pre-rebase.sample
- FortranGIS/.git/hooks/applypatch-msg.sample
- FortranGIS/.git/hooks/commit-msg.sample
- FortranGIS/.git/hooks/pre-applypatch.sample
- FortranGIS/.git/info/
- FortranGIS/.git/info/exclude
- FortranGIS/.git/description
- FortranGIS/.git/objects/
- FortranGIS/.git/objects/pack/
- FortranGIS/.git/objects/info/
- FortranGIS/.git/objects/11/
- FortranGIS/.git/objects/11/58940c198cec060f3bec7a2039d2d80a0b4161
- FortranGIS/.git/objects/11/10c75a1bc0732b7b6eea3d621ff683d630299d
- FortranGIS/.git/objects/5e/
- FortranGIS/.git/objects/5e/65990ac6583a6e562f0f043b53d5b975235f3a
- FortranGIS/.git/objects/65/
- FortranGIS/.git/objects/65/ce3e362c96e6b1a1bb4053623ad4faf3973c8f
- FortranGIS/.git/objects/12/
- FortranGIS/.git/objects/12/a42dd0b26da356983fb96a4fe9f3f86ab54e90
- FortranGIS/.git/objects/42/
- FortranGIS/.git/objects/42/9454955e63c0c7c73d46ed49f560f46ad82718
- FortranGIS/.git/objects/5f/
- FortranGIS/.git/objects/5f/e314058a75a9c373f6845f43079ae1fe8c758d
- FortranGIS/.git/objects/5f/a2124180b0c3103921eaed835f92e47e8c2e56
- FortranGIS/.git/objects/34/
- FortranGIS/.git/objects/34/1c30bda4457610db4829294e5d7e526d4c835b
- FortranGIS/.git/objects/ca/
- FortranGIS/.git/objects/ca/8de5e9188e34d58f565c38d38b16e7e6ceba6b
- FortranGIS/.git/objects/ca/1f3a59a1fc4da747e8b69ce2c07f5d8751bf5f
- FortranGIS/.git/objects/9f/
- FortranGIS/.git/objects/9f/6d5164af53302dd522785cca82184a8d470a21
- FortranGIS/.git/objects/5a/
- FortranGIS/.git/objects/5a/dbbaf8dc9863ee512ea0ff4604115074ee6453
- FortranGIS/.git/objects/01/
- FortranGIS/.git/objects/01/d9547b70fe2bdfae5781798a84713c90f7e609
- FortranGIS/.git/objects/01/3eb9fba174518c8a3ceeb418707756c6a0b84e
- FortranGIS/.git/objects/3f/
- FortranGIS/.git/objects/3f/bac93e3664d0bcb6690167edc952a2220e5db3
- FortranGIS/.git/objects/d9/
- FortranGIS/.git/objects/d9/2e860dcfde2d0abdd458c78698f8ba4af8f162
- FortranGIS/.git/objects/fe/
- FortranGIS/.git/objects/fe/c9aed9c4c653119aeb3fb7f2a840a353abaccc
- FortranGIS/.git/objects/4f/
- FortranGIS/.git/objects/4f/7650e1855e43e53ae3021958ae20db079e1251
- FortranGIS/.git/objects/af/
- FortranGIS/.git/objects/af/74065fcba426d91a1d0e58b3bc82f375daaec7
- FortranGIS/.git/objects/af/be9342ce00d1de7e110fe091f3d4721a5f67d7
- FortranGIS/.git/objects/7f/
- FortranGIS/.git/objects/7f/195abd30b8dbafe5dafeee2ce54097098ebfd0
- FortranGIS/.git/objects/cd/
- FortranGIS/.git/objects/cd/b4c2a43cf8bb085fa1e4c28b48641b1e377d20
- FortranGIS/.git/objects/ad/
- FortranGIS/.git/objects/ad/eda78a17250c2bab4b3ae4994ab8308faccd2d
- FortranGIS/.git/objects/49/
- FortranGIS/.git/objects/49/6a0eb64747852e159132f38408d611fb65a2bc
- FortranGIS/.git/objects/43/
- FortranGIS/.git/objects/43/01d16d05b3abf15ca894492d97bd4d207f88fc
- FortranGIS/.git/objects/a7/
- FortranGIS/.git/objects/a7/ca2858116c93810868bf0594f417b72a12749c
- FortranGIS/.git/objects/ab/
- FortranGIS/.git/objects/ab/346cdc7d72e02495740fa16791f55be89c1bcc
- FortranGIS/.git/objects/1c/
- FortranGIS/.git/objects/1c/0bd632c262239fd66e84c0961fc4684b67d183
- FortranGIS/.git/objects/6a/
- FortranGIS/.git/objects/6a/d25e3a99bc67905429c4c1fc2d65eed12e7e10
- FortranGIS/.git/objects/9d/
- FortranGIS/.git/objects/9d/6ce886f502ec0d30657b9a347a8dd5d65f133d
- FortranGIS/.git/objects/d5/
- FortranGIS/.git/objects/d5/3ad7543b960d957174d734b00db215b86c683b
- FortranGIS/.git/objects/16/
- FortranGIS/.git/objects/16/196403a65af3d981521b9ce3b3f3e54a397bd9
- FortranGIS/.git/objects/51/
- FortranGIS/.git/objects/51/70b47b8730db8c3407909bc8c0f23a1cccefea
- FortranGIS/.git/objects/36/
- FortranGIS/.git/objects/36/ebc3303034d3c832810e4fd4e009e5cd4f5230
- FortranGIS/.git/objects/b2/
- FortranGIS/.git/objects/b2/fe3fe46fc1d92ef36fb2a39ad1eec201fad12d
- FortranGIS/.git/objects/24/
- FortranGIS/.git/objects/24/c99a5061aee2352d0f58e6dd7f9111a4f5a0ea
- FortranGIS/.git/objects/91/
- FortranGIS/.git/objects/91/ecf3a750a5faf1386ac9ddd3d2e94427466bce
- FortranGIS/.git/objects/28/
- FortranGIS/.git/objects/28/6ddc630a6d9cb624eda089319f699114c54b75
- FortranGIS/.git/objects/28/9e24320f0fb7fa8544c0997970435c3d05dd7b
- FortranGIS/.git/objects/4d/
- FortranGIS/.git/objects/4d/4deacc32108658f20ede0be9155a2db1719e23
- FortranGIS/.git/objects/b9/
- FortranGIS/.git/objects/b9/46abcbd9b0c1fbc57a2236679b29aa7ffb67be
- FortranGIS/.git/objects/ff/
- FortranGIS/.git/objects/ff/5eeeefd9e9f41d6d5b06d728127f0f008de732
- FortranGIS/.git/objects/fa/
- FortranGIS/.git/objects/fa/a7db0daa2b955b85a5222b5b6304ee192b9e9c
- FortranGIS/.git/objects/e5/
- FortranGIS/.git/objects/e5/fef48ef0fce6174e9bbf0bbef93618198442a6
- FortranGIS/.git/objects/47/
- FortranGIS/.git/objects/47/a7a648952fe682da20afa6515f785b42ac3db0
- FortranGIS/.git/objects/93/
- FortranGIS/.git/objects/93/ecd569bf11843571c16db9493adc2b7349dad3
- FortranGIS/.git/objects/c0/
- FortranGIS/.git/objects/c0/55ec309fee1e771a7d999c4d4802649d6ba572
- FortranGIS/.git/objects/1e/
- FortranGIS/.git/objects/1e/e0d838b30285ee3b06049f45d90c80650a3b3f
- FortranGIS/.git/objects/72/
- FortranGIS/.git/objects/72/89e3183293b9b4b1ede597e73b121d2da2845c
- FortranGIS/.git/objects/bf/
- FortranGIS/.git/objects/bf/ac7e646b86aae3b9828ec23ac05fbcb5cf49bf
- FortranGIS/.git/objects/67/
- FortranGIS/.git/objects/67/4c20d6f3f0d9ece4dd64d13c8726e0428db225
- FortranGIS/.git/objects/52/
- FortranGIS/.git/objects/52/bb6f54229a9dc92f326ec409eab5bda1b353c7
- FortranGIS/.git/objects/98/
- FortranGIS/.git/objects/98/d0e82f81efed8aa8349109ebf7784312944c5a
- FortranGIS/.git/objects/d4/
- FortranGIS/.git/objects/d4/2ac7a940cbf268a6435e47b481a5e5edb38375
- FortranGIS/.git/objects/07/
- FortranGIS/.git/objects/07/569cdd6e7fbb0acf4dde2cf22674bedd465d38
- FortranGIS/.git/objects/fc/
- FortranGIS/.git/objects/fc/8352a4b6527a5dc59fef390bae6bedb4fb6ea1
- FortranGIS/.git/objects/88/
- FortranGIS/.git/objects/88/de383acddc048d695d234b8191ae5eebd40c16
- FortranGIS/.git/objects/17/
- FortranGIS/.git/objects/17/cfd51c0b34ed2f118b8b5d4d28947889eec9c3
- FortranGIS/.git/objects/90/
- FortranGIS/.git/objects/90/00a057d31ddf75cb85ccda8757de4493bcdbe7
- FortranGIS/.git/objects/9c/
- FortranGIS/.git/objects/9c/7b5d4118584728f6ebb2d6f461378be0e872f2
- FortranGIS/.git/objects/c5/
- FortranGIS/.git/objects/c5/73da90c5ccebffba4dce9a6462036bfa986d5f
- FortranGIS/.git/objects/1a/
- FortranGIS/.git/objects/1a/679b8da98f99ba652b5a5b4a5b5c6bddccfe0f
- FortranGIS/.git/objects/31/
- FortranGIS/.git/objects/31/b6d3d23913aa5b035bcbeedcb56ef6c00b26fd
- FortranGIS/.git/objects/d6/
- FortranGIS/.git/objects/d6/22a44e551f209d5e8c5462b3fe53a162f7b330
- FortranGIS/.git/objects/74/
- FortranGIS/.git/objects/74/855ee0dfeff9742746222b8fe0c7fb46096185
- FortranGIS/.git/objects/c8/
- FortranGIS/.git/objects/c8/94da45500c4af1bf5688e713a8895622d18182
- FortranGIS/.git/objects/f1/
- FortranGIS/.git/objects/f1/103f90e7bc10f78c63d7dd4be73a380a911ee3
- FortranGIS/.git/objects/25/
- FortranGIS/.git/objects/25/a39e6cd5c82d7276f6ccc62ef5e7ba1cc9776f
- FortranGIS/.git/objects/a9/
- FortranGIS/.git/objects/a9/244eb0786534553fdd9eb0050bb4b172bad0a3
- FortranGIS/.git/objects/78/
- FortranGIS/.git/objects/78/cf0175299df87e4203c93bc64e8194ecb45366
- FortranGIS/.git/objects/86/
- FortranGIS/.git/objects/86/a8fc31e3c2aa268688a5be47d161c586772e78
- FortranGIS/.git/objects/13/
- FortranGIS/.git/objects/13/8e9d2257d1f6ec88ff041df1566156136bad3a
- FortranGIS/.git/objects/45/
- FortranGIS/.git/objects/45/cc46e01129ab941dd548996134861cc113e72a
- FortranGIS/.git/objects/0f/
- FortranGIS/.git/objects/0f/1277f2cc532a2a7dc8d9202bb6b9f4aa1c426e
- FortranGIS/.git/HEAD
- FortranGIS/.git/config
- FortranGIS/.git/logs/
- FortranGIS/.git/logs/refs/
- FortranGIS/.git/logs/refs/remotes/
- FortranGIS/.git/logs/refs/remotes/origin/
- FortranGIS/.git/logs/refs/remotes/origin/HEAD
- FortranGIS/.git/logs/refs/heads/
- FortranGIS/.git/logs/refs/heads/master
- FortranGIS/.git/logs/HEAD
- FortranGIS/.git/packed-refs
- FortranGIS/.git/index
- FortranGIS/COPYING
- FortranGIS/Makefile.am
- FortranGIS/README.md
- FortranGIS/configure.ac
- FortranGIS/doc/
- FortranGIS/doc/Doxyfile.in
- FortranGIS/doc/Makefile.am
- FortranGIS/doc/Makefile.in
- FortranGIS/doc/build.dox
- FortranGIS/doc/fpp
- FortranGIS/doc/globe.dox
- FortranGIS/doc/mainpage.dox
- FortranGIS/doc/metadata.dox
- FortranGIS/fortrangis.spec
- FortranGIS/include/
- FortranGIS/include/arrayof_post.F90
- FortranGIS/include/arrayof_pre.F90
- FortranGIS/include/gdalgcpproto.c
- FortranGIS/include/gdalheaders.c
- FortranGIS/include/gdalproto.c
- FortranGIS/include/gdalproto_doxy.f90
- FortranGIS/include/gdalproto_interf.f90
- FortranGIS/include/gdalproto_proc.f90
- FortranGIS/include/gdalproto_type.f90
- FortranGIS/include/mkintcproto.py
- FortranGIS/libfortranc/
- FortranGIS/libfortranc/Makefile.am
- FortranGIS/libfortranc/Makefile.in
- FortranGIS/libfortranc/c_test.c
- FortranGIS/libfortranc/fortranc.F90
- FortranGIS/libfortranc/fortranc_test.F90
- FortranGIS/libfortranc/iso_varying_string.F90
- FortranGIS/libfortrangis/
- FortranGIS/libfortrangis/Makefile.am
- FortranGIS/libfortrangis/Makefile.in
- FortranGIS/libfortrangis/gdal.F90
- FortranGIS/libfortrangis/gdal_test.F90
- FortranGIS/libfortrangis/proj.F90
- FortranGIS/libfortrangis/readosm.F90
- FortranGIS/libfortrangis/readosm_test.F90
- FortranGIS/libfortrangis/readosm_test.osm
- FortranGIS/libfortrangis/shapelib.F90
- FortranGIS/libfortrangis/shapelib_dump.F90
- FortranGIS/libfortrangis/shapelib_test.F90
- FortranGIS/libfortrangis/shapelibint.c
- FortranGIS/libfortrangis/ung2shp.F90
- FortranGIS/m4/
- FortranGIS/m4/libtool.m4
- FortranGIS/m4/ltoptions.m4
- FortranGIS/m4/ltsugar.m4
- FortranGIS/m4/ltversion.m4
- FortranGIS/m4/lt~obsolete.m4
- readme.txt
- run/
- scripts/
- scripts/forest_sage_scenario.run
- scripts/scenario_namelist.in
- scripts/namelist.in
- source/
- source/forest_sage.f90
- source/interpolate.f90
- source/mo_constants.f90
- source/fortranc.F90
- source/shapelib.F90
- source/Makefile
- source/shapelibint.c
- source/shapelibint.o
- source/mo_constants.o
- source/mo_constants.mod
- source/fortranc.o
- source/fortranc.mod
- source/shapelib.o
- source/shapelib.mod
- source/forest_sage.o
- source/forest_sage
- source/forest_sage_3.f90
