# Supplementary material for: A Generalized Deforestation and Land-Use Change Scenario Generator for Use in Climate Modelling Studies
Source: PLoS One. 2015 Sep 22;10(9):e0136154. doi: 10.1371/journal.pone.0136154 (PMC4579079; doi:10.1371/journal.pone.0136154)
Supplement: S1 File — FOREST-SAGE version 1.0 source code combined with FortranGIS library package containing shapelib module. The model is written in Fortran90 and requires Fortran and NetCDF libraries installed. (ZIP) [file pone.0136154.s001.zip › FortranGIS/Makefile.am]

ACLOCAL_AMFLAGS = -I m4

SUBDIRS = libfortranc libfortrangis doc

noinst_HEADERS = include/gdalproto_doxy.f90 include/gdalproto_interf.f90 \
 include/gdalproto_proc.f90 include/gdalproto_type.f90 \
 include/arrayof_pre.F90 include/arrayof_post.F90

dist_pkgdoc_DATA = README COPYING

EXTRA_DIST = fortrangis.spec
