# Supplementary material for: A Generalized Deforestation and Land-Use Change Scenario Generator for Use in Climate Modelling Studies
Source: PLoS One. 2015 Sep 22;10(9):e0136154. doi: 10.1371/journal.pone.0136154 (PMC4579079; doi:10.1371/journal.pone.0136154)
Supplement: S1 File — FOREST-SAGE version 1.0 source code combined with FortranGIS library package containing shapelib module. The model is written in Fortran90 and requires Fortran and NetCDF libraries installed. (ZIP) [file pone.0136154.s001.zip › FortranGIS/README.md]

FortranGIS
==========

Clone of Davide Cesari's FortranGIS package. More information is available from his website at: http://fortrangis.sourceforge.net/index.php.

If I find time, I hope to add to the C API functions that are exposed through FortranGIS, particularly the GDAL Algorithms C API. 

One note from the original author, Davide Cesari: 

```please do not modify directly the 4 files include/gdalproto_*.f90 since, although in svn, they are automatically generated by the script mkintcproto.py (a home-made parser of c prototypes and generator of F03 interfaces) starting from the file gdalproto.c```  
