# Supplementary material for: A Generalized Deforestation and Land-Use Change Scenario Generator for Use in Climate Modelling Studies
Source: PLoS One. 2015 Sep 22;10(9):e0136154. doi: 10.1371/journal.pone.0136154 (PMC4579079; doi:10.1371/journal.pone.0136154)
Supplement: S1 File — FOREST-SAGE version 1.0 source code combined with FortranGIS library package containing shapelib module. The model is written in Fortran90 and requires Fortran and NetCDF libraries installed. (ZIP) [file pone.0136154.s001.zip › FortranGIS/doc/build.dox]

/*! \page build How to build the library

This package defines Fortran interfaces to shapelib, gdal and proj
libraries, so you need at least one of those libraries (including
development packages if available) installed on your system.

The FortanGIS package uses GNU autoconf/automake/libtool, so it builds
natively only on Unix-like systems, such as Linux. It has been
reported to build successfully also on MacOS. It may build on Cygwin
platforms, but it is untested there, please report any
success/insuccess. If you need a Windows version, please contact the
author, work is slowly undergoing for getting FortranGIS to build
under mingw.

For a successful build, a Fortran compiler supporting ISO_C_BINDING
capabilities of F2003 standard is needed, e.g. GNU gfortran version
4.1.2 or later.

After unpacking the tar, please follow the usual GNU build procedure
<tt>./configure; make; make install</tt>. Try <tt>./configure
--help</tt> for more detailed help on switches. If you do not want to
install the full triad of GIS libraries, you can build the package
without any of them by using configure switches such as
<tt>--disable-proj</tt> etc.

*/
