# Supplementary material for: A Generalized Deforestation and Land-Use Change Scenario Generator for Use in Climate Modelling Studies
Source: PLoS One. 2015 Sep 22;10(9):e0136154. doi: 10.1371/journal.pone.0136154 (PMC4579079; doi:10.1371/journal.pone.0136154)
Supplement: S1 File — FOREST-SAGE version 1.0 source code combined with FortranGIS library package containing shapelib module. The model is written in Fortran90 and requires Fortran and NetCDF libraries installed. (ZIP) [file pone.0136154.s001.zip › FortranGIS/doc/mainpage.dox]

/*! \mainpage FortranGIS.

A collection of Fortran interfaces to the most common Open Source GIS
libraries, plus some more Fortran-specific tools. Please refer to the
Project Summary http://developer.berlios.de/projects/fortrangis/ for
more information.

In order to browse the API documentation, a good starting point is the
Namespaces (i,e, \a MODULE in Fortran) menu. The documentation pages
of the modules sometimes include the corresponding *_test.f90 source
file which can be used as a commented example of use of the library.

Some more information can be found in the howto pages \ref build, 
\ref globe and \ref metadata.

Davide Cesari

*/
