# Supplementary material for: A Generalized Deforestation and Land-Use Change Scenario Generator for Use in Climate Modelling Studies
Source: PLoS One. 2015 Sep 22;10(9):e0136154. doi: 10.1371/journal.pone.0136154 (PMC4579079; doi:10.1371/journal.pone.0136154)
Supplement: S1 File — FOREST-SAGE version 1.0 source code combined with FortranGIS library package containing shapelib module. The model is written in Fortran90 and requires Fortran and NetCDF libraries installed. (ZIP) [file pone.0136154.s001.zip › FortranGIS/doc/metadata.dox]

/*! \page metadata How to retrieve metadata and RPC information with gdal/FortranGIS

This Fortran interface to gdal allows also to perform advanced
operations such as retrieving metadata, i.e. a set of key/value pairs
which are sometimes embedded in datasets understood by gdal.

\section generic Retrieving generic metadata

The main function for this purpose is \a GDALGetMetadata, which
returns a \c char** object; this object should be handled in Fortran
by means of the fortranc::c_ptr_ptr derived type, like in the following
code snippet:

\code
...
USE gdal
TYPE(gdaldataseth) :: ds
TYPE(c_ptr_ptr) :: meta
...
CALL gdalallregister()
ds = gdalopen(TRIM(infile)//CHAR(0), GA_ReadOnly)
meta = c_ptr_ptr_new(GDALGetMetadata(gdalmajorobjecth_new(ds), CHAR(0)))
...
\endcode

The object conversion \c gdalmajorobjecth_new(ds) is required because
\a GDALGetMetadata requires a generic gdal object of type \a
gdalmajorobjecth which can be either a dataset, a rasterband or a
driver object.

The second argument to \a GDALGetMetadata, \c CHAR(0) , indicates an
empty string i.e. the default metadata domain.

In order to unpack the \c meta object we can use the corresponding
methods described in the fortranc module:

\code
DO i = 1, c_ptr_ptr_getsize(meta)
  WRITE(*,'(I2,A)'),i,TRIM(strtofchar(c_ptr_ptr_getptr(meta, i), 100))
ENDDO
\endcode

\section rpc Retrieving RPC information

RPC stands for rational polynomial coefficients, it is an additional
information which can be embedded in raster datasets in order to allow
a generic and accurate georeferencing of the dataset.

In order to extract RPC information from a dataset, the procedure is
similar to the metadata extraction procedure:

\code
...
USE gdal
TYPE(gdaldataseth) :: ds
TYPE(c_ptr_ptr) :: rpc
TYPE(GDALRPCInfo) :: info
INTEGER :: ierr
...
CALL gdalallregister()
ds = gdalopen(TRIM(infile)//CHAR(0), GA_ReadOnly)
rpc = c_ptr_ptr_new(GDALGetMetadata(gdalmajorobjecth_new(ds), 'RPC'//CHAR(0)))
ierr = GDALExtractRPCInfo(c_ptr_ptr_getobject(rpc), info)
...
\endcode

in this case we ask \a GDALGetMetadata to retrieve the \a RPC domain
rather than the default domain. The result is passed to the \a
GDALExtractRPCInfo function, which, on success, fills the \c info
object with the relevant RPC fields, thus we can access them as
\c info%%line_off, \c info%%line_num_coeff(:), etc.

Sample geotiff datasets containing RPC information can be downloaded
from the web site of Japanese Aerospace Exploration Agency:
http://www.alos-restec.jp/en/staticpages/index.php/service-sampledata-08.

*/
