# Supplementary material for: A Generalized Deforestation and Land-Use Change Scenario Generator for Use in Climate Modelling Studies
Source: PLoS One. 2015 Sep 22;10(9):e0136154. doi: 10.1371/journal.pone.0136154 (PMC4579079; doi:10.1371/journal.pone.0136154)
Supplement: S1 File — FOREST-SAGE version 1.0 source code combined with FortranGIS library package containing shapelib module. The model is written in Fortran90 and requires Fortran and NetCDF libraries installed. (ZIP) [file pone.0136154.s001.zip › FortranGIS/include/arrayof_pre.F90]

! This universal template can be used to wrap any derived type into a
! derived type defining a 1-dimensional array of the original type;
! this array can be dynamically extended or shortened by adding or
! removing elements at an arbitrary position through the ::insert and
! ::remove methods.  All the allocations, deallocations, copy
! operations are taken care of in the present module; the user can
! also call the ::packarray method in order to reduce the memory
! occupation of the object or the ::delete method in order to delete
! all the data and release all the memory.  Before use, any object of
! the array type should be initialised through the constructor
! ARRAYOF_TYPE_new:: .
!
! The template requires the definition of the following preprocessor macros
! before being included:
!  - \c ARRAYOF_ORIGTYPE the type to be wrapped
!  - \c ARRAYOF_TYPE the name of the "arrayed" derived type, containing a 1-d array of ARRAYOF_ORIGTYPE, if undefined it will be \a arrayof_ARRAYOF_ORIGTYPE
!  - \c ARRAYOF_ORIGDESTRUCTOR(x) the instruction required in order to "destroy" an object of \c ARRAYOF_ORIGTYPE when the ::remove method is called, optional, if undefined no destructor is called
!  - \c ARRAYOF_ORIGEQ to be defined if ARRAYOF_ORIGTYPE supports the == operator, in that case the *_unique method are defined for the array
!  - \c ARRAYOF_PRIVATE to be defined if the array type is not going to be PUBLIC
!
! The template comes in 2 parts, one to be included in the
! declaration part of the module (before \c CONTAINS) and the second
! in the execution part of it (after \c CONTAINS).
#ifndef ARRAYOF_TYPE
#define ARRAYOF_TYPE arrayof_/**/ARRAYOF_ORIGTYPE
#endif

!> Derived type defining a dynamically extensible array of ARRAYOF_ORIGTYPE elements
TYPE ARRAYOF_TYPE
  ARRAYOF_ORIGTYPE, POINTER :: array(:)=>NULL() !< array of ARRAYOF_ORIGTYPE
  INTEGER :: arraysize=0 !< current logical size of the array; it may be different from the physical size \c SIZE(this%array), and it should be used instead of \c SIZE() intrinsic function in order to evaluate the number of elements assigned to \a array
  DOUBLE PRECISION :: overalloc=2.0D0 !< overallocation factor, values close to 1 determine more calls to the system alloc function (decreased performances) at the advantage of less memory consumption, the default is 2; the results are not affected by the value of this member
END TYPE ARRAYOF_TYPE

!> Method for inserting elements of the array at a desired position.
!! If necessary, the array is reallocated to accomodate the new elements.
INTERFACE insert
  MODULE PROCEDURE ARRAYOF_TYPE/**/_insert, ARRAYOF_TYPE/**/_insert_array
END INTERFACE

!> Quick method to append an element to the array.
!! The return value is the position at which the element has been
!! appended.
!! \param TYPE(ARRAYOF_TYPE)::this array object to extend
!! \param ARRAYOF_ORIGTYPE,INTENT(in)::content object of \a TYPE ARRAYOF_ORIGTYPE to append
INTERFACE append
  MODULE PROCEDURE ARRAYOF_TYPE/**/_append
END INTERFACE

!> Method for removing elements of the array at a desired position.
!! If necessary, the array is reallocated to reduce space.
INTERFACE remove
  MODULE PROCEDURE ARRAYOF_TYPE/**/_remove
END INTERFACE

!> Destructor for finalizing an array object.  If defined, calls the
!! destructor for every element of the array object;
!! finally it deallocates all the space occupied.
INTERFACE delete
  MODULE PROCEDURE ARRAYOF_TYPE/**/_delete
END INTERFACE

!> Method for packing the array object reducing at a minimum
!! the memory occupation, without destroying its contents.
!! The value of this::overalloc remains unchanged.
!! After the call to the method, the object can continue to be used,
!! extended and shortened as before. If the object is empty the array
!! is allocated to zero length.
INTERFACE packarray
  MODULE PROCEDURE ARRAYOF_TYPE/**/_packarray
END INTERFACE

#ifndef ARRAYOF_PRIVATE
PUBLIC ARRAYOF_TYPE
#endif

PRIVATE ARRAYOF_TYPE/**/_alloc, &
 ARRAYOF_TYPE/**/_insert, ARRAYOF_TYPE/**/_insert_array, &
 ARRAYOF_TYPE/**/_append, ARRAYOF_TYPE/**/_remove, &
 ARRAYOF_TYPE/**/_delete, &
 ARRAYOF_TYPE/**/_packarray

!PUBLIC insert, append, remove, delete, packarray

#ifdef ARRAYOF_ORIGEQ
INTERFACE insert_unique
  MODULE PROCEDURE ARRAYOF_TYPE/**/_insert_unique
END INTERFACE

INTERFACE append_unique
  MODULE PROCEDURE ARRAYOF_TYPE/**/_append_unique
END INTERFACE

PRIVATE ARRAYOF_TYPE/**/_insert_unique, ARRAYOF_TYPE/**/_append_unique

!PUBLIC insert_unique, append_unique
#endif
