# Supplementary material for: A Generalized Deforestation and Land-Use Change Scenario Generator for Use in Climate Modelling Studies
Source: PLoS One. 2015 Sep 22;10(9):e0136154. doi: 10.1371/journal.pone.0136154 (PMC4579079; doi:10.1371/journal.pone.0136154)
Supplement: S1 File — FOREST-SAGE version 1.0 source code combined with FortranGIS library package containing shapelib module. The model is written in Fortran90 and requires Fortran and NetCDF libraries installed. (ZIP) [file pone.0136154.s001.zip › FortranGIS/include/gdalgcpproto.c]

void GDALInitGCPs(int nCount,GDAL_GCP *psGCP);
void GDALDeinitGCPs(int nCount,GDAL_GCP *psGCP);
GDAL_GCP *GDALDuplicateGCPs(int nCount,const GDAL_GCP *pasGCPList);
int GDALGCPsToGeoTransform(int nGCPCount,const GDAL_GCP *pasGCPs,double *padfGeoTransform,int bApproxOK);
const GDAL_GCP * GDALGetGCPs(GDALDatasetH hDS);
CPLErr GDALSetGCPs(GDALDatasetH hDS,int nGCPCount,const GDAL_GCP *pasGCPList,const char *pszGCPProjection);
