# Supplementary material for: A Generalized Deforestation and Land-Use Change Scenario Generator for Use in Climate Modelling Studies
Source: PLoS One. 2015 Sep 22;10(9):e0136154. doi: 10.1371/journal.pone.0136154 (PMC4579079; doi:10.1371/journal.pone.0136154)
Supplement: S1 File — FOREST-SAGE version 1.0 source code combined with FortranGIS library package containing shapelib module. The model is written in Fortran90 and requires Fortran and NetCDF libraries installed. (ZIP) [file pone.0136154.s001.zip › FortranGIS/include/gdalheaders.c]

const char *GDALVersionInfo(const char *pszRequest);
int GDALCheckVersion(int nVersionMajor,int nVersionMinor,const char *pszCallingComponentName);
int GDALGeneralCmdLineProcessor(int nArgc,char ***ppapszArgv,int nOptions);
GDALDataset *GDALFindAssociatedAuxFile(const char *pszBasename,GDALAccess eAccess,GDALDataset *poDependentDS);

CPL_C_START void *GDALCreateProjDef(const char *);
CPLErr GDALReprojectToLongLat(void *,double *,double *);
CPLErr GDALReprojectFromLongLat(void *,double *,double *);
void GDALDestroyProjDef(void *);
CPL_C_END CPL_C_START int GDALCheckDatasetDimensions(int nXSize,int nYSize);
int GDALCheckBandCount(int nBands,int bIsZeroAllowed);
