# Supplementary material for: A Generalized Deforestation and Land-Use Change Scenario Generator for Use in Climate Modelling Studies
Source: PLoS One. 2015 Sep 22;10(9):e0136154. doi: 10.1371/journal.pone.0136154 (PMC4579079; doi:10.1371/journal.pone.0136154)
Supplement: S1 File — FOREST-SAGE version 1.0 source code combined with FortranGIS library package containing shapelib module. The model is written in Fortran90 and requires Fortran and NetCDF libraries installed. (ZIP) [file pone.0136154.s001.zip › FortranGIS/include/gdalproto_proc.f90]

FUNCTION gdalassociated_gdaldataseth(arg1, arg2) RESULT(associated_)
TYPE(gdaldataseth),INTENT(in) :: arg1
TYPE(gdaldataseth),INTENT(in),OPTIONAL :: arg2
LOGICAL :: associated_
IF(PRESENT(arg2)) THEN
  associated_ = C_ASSOCIATED(arg1%ptr, arg2%ptr)
ELSE
  associated_ = C_ASSOCIATED(arg1%ptr)
ENDIF
END FUNCTION gdalassociated_gdaldataseth


SUBROUTINE gdalnullify_gdaldataseth(arg1)
TYPE(gdaldataseth),INTENT(inout) :: arg1
arg1%ptr = C_NULL_PTR
END SUBROUTINE gdalnullify_gdaldataseth
FUNCTION gdalassociated_gdalmajorobjecth(arg1, arg2) RESULT(associated_)
TYPE(gdalmajorobjecth),INTENT(in) :: arg1
TYPE(gdalmajorobjecth),INTENT(in),OPTIONAL :: arg2
LOGICAL :: associated_
IF(PRESENT(arg2)) THEN
  associated_ = C_ASSOCIATED(arg1%ptr, arg2%ptr)
ELSE
  associated_ = C_ASSOCIATED(arg1%ptr)
ENDIF
END FUNCTION gdalassociated_gdalmajorobjecth


SUBROUTINE gdalnullify_gdalmajorobjecth(arg1)
TYPE(gdalmajorobjecth),INTENT(inout) :: arg1
arg1%ptr = C_NULL_PTR
END SUBROUTINE gdalnullify_gdalmajorobjecth
FUNCTION gdalassociated_gdaldriverh(arg1, arg2) RESULT(associated_)
TYPE(gdaldriverh),INTENT(in) :: arg1
TYPE(gdaldriverh),INTENT(in),OPTIONAL :: arg2
LOGICAL :: associated_
IF(PRESENT(arg2)) THEN
  associated_ = C_ASSOCIATED(arg1%ptr, arg2%ptr)
ELSE
  associated_ = C_ASSOCIATED(arg1%ptr)
ENDIF
END FUNCTION gdalassociated_gdaldriverh


SUBROUTINE gdalnullify_gdaldriverh(arg1)
TYPE(gdaldriverh),INTENT(inout) :: arg1
arg1%ptr = C_NULL_PTR
END SUBROUTINE gdalnullify_gdaldriverh
FUNCTION gdalassociated_gdalrasterattributetableh(arg1, arg2) RESULT(associated_)
TYPE(gdalrasterattributetableh),INTENT(in) :: arg1
TYPE(gdalrasterattributetableh),INTENT(in),OPTIONAL :: arg2
LOGICAL :: associated_
IF(PRESENT(arg2)) THEN
  associated_ = C_ASSOCIATED(arg1%ptr, arg2%ptr)
ELSE
  associated_ = C_ASSOCIATED(arg1%ptr)
ENDIF
END FUNCTION gdalassociated_gdalrasterattributetableh


SUBROUTINE gdalnullify_gdalrasterattributetableh(arg1)
TYPE(gdalrasterattributetableh),INTENT(inout) :: arg1
arg1%ptr = C_NULL_PTR
END SUBROUTINE gdalnullify_gdalrasterattributetableh
FUNCTION gdalassociated_gdalcolortableh(arg1, arg2) RESULT(associated_)
TYPE(gdalcolortableh),INTENT(in) :: arg1
TYPE(gdalcolortableh),INTENT(in),OPTIONAL :: arg2
LOGICAL :: associated_
IF(PRESENT(arg2)) THEN
  associated_ = C_ASSOCIATED(arg1%ptr, arg2%ptr)
ELSE
  associated_ = C_ASSOCIATED(arg1%ptr)
ENDIF
END FUNCTION gdalassociated_gdalcolortableh


SUBROUTINE gdalnullify_gdalcolortableh(arg1)
TYPE(gdalcolortableh),INTENT(inout) :: arg1
arg1%ptr = C_NULL_PTR
END SUBROUTINE gdalnullify_gdalcolortableh
FUNCTION gdalassociated_gdalrasterbandh(arg1, arg2) RESULT(associated_)
TYPE(gdalrasterbandh),INTENT(in) :: arg1
TYPE(gdalrasterbandh),INTENT(in),OPTIONAL :: arg2
LOGICAL :: associated_
IF(PRESENT(arg2)) THEN
  associated_ = C_ASSOCIATED(arg1%ptr, arg2%ptr)
ELSE
  associated_ = C_ASSOCIATED(arg1%ptr)
ENDIF
END FUNCTION gdalassociated_gdalrasterbandh


SUBROUTINE gdalnullify_gdalrasterbandh(arg1)
TYPE(gdalrasterbandh),INTENT(inout) :: arg1
arg1%ptr = C_NULL_PTR
END SUBROUTINE gdalnullify_gdalrasterbandh
