# Supplementary material for: A Generalized Deforestation and Land-Use Change Scenario Generator for Use in Climate Modelling Studies
Source: PLoS One. 2015 Sep 22;10(9):e0136154. doi: 10.1371/journal.pone.0136154 (PMC4579079; doi:10.1371/journal.pone.0136154)
Supplement: S1 File — FOREST-SAGE version 1.0 source code combined with FortranGIS library package containing shapelib module. The model is written in Fortran90 and requires Fortran and NetCDF libraries installed. (ZIP) [file pone.0136154.s001.zip › FortranGIS/include/gdalproto_type.f90]

TYPE,BIND(C) :: GDALDatasetH
  PRIVATE
  TYPE(c_ptr) :: ptr = C_NULL_PTR
END TYPE GDALDatasetH

TYPE,BIND(C) :: GDALMajorObjectH
  PRIVATE
  TYPE(c_ptr) :: ptr = C_NULL_PTR
END TYPE GDALMajorObjectH

TYPE,BIND(C) :: GDALDriverH
  PRIVATE
  TYPE(c_ptr) :: ptr = C_NULL_PTR
END TYPE GDALDriverH

TYPE,BIND(C) :: GDALRasterAttributeTableH
  PRIVATE
  TYPE(c_ptr) :: ptr = C_NULL_PTR
END TYPE GDALRasterAttributeTableH

TYPE,BIND(C) :: GDALColorTableH
  PRIVATE
  TYPE(c_ptr) :: ptr = C_NULL_PTR
END TYPE GDALColorTableH

TYPE,BIND(C) :: GDALRasterBandH
  PRIVATE
  TYPE(c_ptr) :: ptr = C_NULL_PTR
END TYPE GDALRasterBandH

INTERFACE gdalassociated
  MODULE PROCEDURE gdalassociated_gdaldataseth
  MODULE PROCEDURE gdalassociated_gdalmajorobjecth
  MODULE PROCEDURE gdalassociated_gdaldriverh
  MODULE PROCEDURE gdalassociated_gdalrasterattributetableh
  MODULE PROCEDURE gdalassociated_gdalcolortableh
  MODULE PROCEDURE gdalassociated_gdalrasterbandh
END INTERFACE
INTERFACE gdalnullify
  MODULE PROCEDURE gdalnullify_gdaldataseth
  MODULE PROCEDURE gdalnullify_gdalmajorobjecth
  MODULE PROCEDURE gdalnullify_gdaldriverh
  MODULE PROCEDURE gdalnullify_gdalrasterattributetableh
  MODULE PROCEDURE gdalnullify_gdalcolortableh
  MODULE PROCEDURE gdalnullify_gdalrasterbandh
END INTERFACE
