# Supplementary material for: A Generalized Deforestation and Land-Use Change Scenario Generator for Use in Climate Modelling Studies
Source: PLoS One. 2015 Sep 22;10(9):e0136154. doi: 10.1371/journal.pone.0136154 (PMC4579079; doi:10.1371/journal.pone.0136154)
Supplement: S1 File — FOREST-SAGE version 1.0 source code combined with FortranGIS library package containing shapelib module. The model is written in Fortran90 and requires Fortran and NetCDF libraries installed. (ZIP) [file pone.0136154.s001.zip › FortranGIS/libfortranc/Makefile.am]

lib_LTLIBRARIES = libfortranc.la
libfortranc_la_SOURCES = fortranc.F90
libfortranc_la_LDFLAGS =
nodist_include_HEADERS = fortranc.mod


if VERSIONINFO
libfortranc_la_LDFLAGS += -version-info @VERSIONLIB@
endif

# experimental for mingw
#libfortranc_la_LDFLAGS += -no-undefined

TESTS = $(check_PROGRAMS)
check_PROGRAMS = fortranc_test

fortranc_test_SOURCES = fortranc_test.F90 c_test.c
fortranc_test_LDADD = libfortranc.la


mostlyclean-compile:
	-rm -f *.$(OBJEXT) *.mod
