# Supplementary material for: A Generalized Deforestation and Land-Use Change Scenario Generator for Use in Climate Modelling Studies
Source: PLoS One. 2015 Sep 22;10(9):e0136154. doi: 10.1371/journal.pone.0136154 (PMC4579079; doi:10.1371/journal.pone.0136154)
Supplement: S1 File — FOREST-SAGE version 1.0 source code combined with FortranGIS library package containing shapelib module. The model is written in Fortran90 and requires Fortran and NetCDF libraries installed. (ZIP) [file pone.0136154.s001.zip › FortranGIS/libfortranc/c_test.c]

#include <unistd.h>

extern char **environ;

static char *c_ptr_ptr_test[4] = { "first", "segundo", "troisieme", 0 };
static char *charp_empty = "", *charp_8="8risotto";

char* return_null_charp() {
  return 0;
}

char* return_empty_charp() {
  return charp_empty;
}

char* return_8_charp() {
  return charp_8;
}

char** return_c_ptr_ptr() {
  return c_ptr_ptr_test;
}
