# Supplementary material for: A Generalized Deforestation and Land-Use Change Scenario Generator for Use in Climate Modelling Studies
Source: PLoS One. 2015 Sep 22;10(9):e0136154. doi: 10.1371/journal.pone.0136154 (PMC4579079; doi:10.1371/journal.pone.0136154)
Supplement: S1 File — FOREST-SAGE version 1.0 source code combined with FortranGIS library package containing shapelib module. The model is written in Fortran90 and requires Fortran and NetCDF libraries installed. (ZIP) [file pone.0136154.s001.zip › FortranGIS/libfortrangis/Makefile.am]

lib_LTLIBRARIES = libfortrangis.la
libfortrangis_la_SOURCES = 
libfortrangis_la_LIBADD = ../libfortranc/libfortranc.la
libfortrangis_la_CPPFLAGS = -I../libfortranc -I../include
libfortrangis_la_LDFLAGS =
nodist_include_HEADERS = 
noinst_PROGRAMS =

if VERSIONINFO
libfortrangis_la_LDFLAGS += -version-info @VERSIONLIB@
endif
libfortrangis_la_LDFLAGS += -no-undefined

check_PROGRAMS =
TESTS = $(check_PROGRAMS)

if SHP
libfortrangis_la_SOURCES += shapelib.F90 shapelibint.c
libfortrangis_la_LIBADD += $(SHP_LIBS)
nodist_include_HEADERS += shapelib.mod

check_PROGRAMS += shapelib_test
shapelib_test_SOURCES = shapelib_test.F90
#shapelib_test_CPPFLAGS = -I../libfortranc
shapelib_test_LDADD = libfortrangis.la

noinst_PROGRAMS += ung2shp
ung2shp_SOURCES = ung2shp.F90
ung2shp_LDADD = libfortrangis.la

noinst_PROGRAMS += shapelib_dump
shapelib_dump_SOURCES = shapelib_dump.F90
shapelib_dump_LDADD = libfortrangis.la
endif

if PROJ
libfortrangis_la_SOURCES += proj.F90
libfortrangis_la_LIBADD += $(PROJ_LIBS)
nodist_include_HEADERS += proj.mod
endif

if GDAL
libfortrangis_la_SOURCES += gdal.F90 
libfortrangis_la_LIBADD += $(GDAL_LIBS)
nodist_include_HEADERS += gdal.mod

libfortrangis_la_LDFLAGS += $(GDAL_LIBS)

check_PROGRAMS += gdal_test
gdal_test_SOURCES = gdal_test.F90
gdal_test_CPPFLAGS = -I../libfortranc
gdal_test_FCFLAGS = -I../libfortranc
gdal_test_LDADD = libfortrangis.la ../libfortranc/libfortranc.la
endif

if READOSM
libfortrangis_la_SOURCES += readosm.F90
libfortrangis_la_LIBADD += $(READOSM_LIBS)
nodist_include_HEADERS += readosm.mod

check_PROGRAMS += readosm_test
readosm_test_SOURCES = readosm_test.F90
readosm_test_CPPFLAGS = -I../libfortranc
readosm_test_LDADD = libfortrangis.la ../libfortranc/libfortranc.la
readosm_test.o: readosm.$(OBJEXT)
endif

EXTRA_DIST = readosm_test.osm

mostlyclean-compile:
	-rm -f *.$(OBJEXT) *.mod testshape.dbf testshape.shp testshape.shx
