# Supplementary material for: A Generalized Deforestation and Land-Use Change Scenario Generator for Use in Climate Modelling Studies
Source: PLoS One. 2015 Sep 22;10(9):e0136154. doi: 10.1371/journal.pone.0136154 (PMC4579079; doi:10.1371/journal.pone.0136154)
Supplement: S1 File — FOREST-SAGE version 1.0 source code combined with FortranGIS library package containing shapelib module. The model is written in Fortran90 and requires Fortran and NetCDF libraries installed. (ZIP) [file pone.0136154.s001.zip › FortranGIS/libfortrangis/Makefile.in]

# Makefile.in generated by automake 1.11.6 from Makefile.am.
# @configure_input@

# Copyright (C) 1994, 1995, 1996, 1997, 1998, 1999, 2000, 2001, 2002,
# 2003, 2004, 2005, 2006, 2007, 2008, 2009, 2010, 2011 Free Software
# Foundation, Inc.
# This Makefile.in is free software; the Free Software Foundation
# gives unlimited permission to copy and/or distribute it,
# with or without modifications, as long as this notice is preserved.

# This program is distributed in the hope that it will be useful,
# but WITHOUT ANY WARRANTY, to the extent permitted by law; without
# even the implied warranty of MERCHANTABILITY or FITNESS FOR A
# PARTICULAR PURPOSE.

@SET_MAKE@


VPATH = @srcdir@
am__make_dryrun = \
  { \
    am__dry=no; \
    case $$MAKEFLAGS in \
      *\\[\ \	]*) \
        echo 'am--echo: ; @echo "AM"  OK' | $(MAKE) -f - 2>/dev/null \
          | grep '^AM OK$$' >/dev/null || am__dry=yes;; \
      *) \
        for am__flg in $$MAKEFLAGS; do \
          case $$am__flg in \
            *=*|--*) ;; \
            *n*) am__dry=yes; break;; \
          esac; \
        done;; \
    esac; \
    test $$am__dry = yes; \
  }
pkgdatadir = $(datadir)/@PACKAGE@
pkgincludedir = $(includedir)/@PACKAGE@
pkglibdir = $(libdir)/@PACKAGE@
pkglibexecdir = $(libexecdir)/@PACKAGE@
am__cd = CDPATH="$${ZSH_VERSION+.}$(PATH_SEPARATOR)" && cd
install_sh_DATA = $(install_sh) -c -m 644
install_sh_PROGRAM = $(install_sh) -c
install_sh_SCRIPT = $(install_sh) -c
INSTALL_HEADER = $(INSTALL_DATA)
transform = $(program_transform_name)
NORMAL_INSTALL = :
PRE_INSTALL = :
POST_INSTALL = :
NORMAL_UNINSTALL = :
PRE_UNINSTALL = :
POST_UNINSTALL = :
build_triplet = @build@
host_triplet = @host@
noinst_PROGRAMS = $(am__EXEEXT_4)
@VERSIONINFO_TRUE@am__append_1 = -version-info @VERSIONLIB@
check_PROGRAMS = $(am__EXEEXT_1) $(am__EXEEXT_2) $(am__EXEEXT_3)
@SHP_TRUE@am__append_2 = shapelib.F90 shapelibint.c
@SHP_TRUE@am__append_3 = $(SHP_LIBS)
@SHP_TRUE@am__append_4 = shapelib.mod
@SHP_TRUE@am__append_5 = shapelib_test
@SHP_TRUE@am__append_6 = ung2shp shapelib_dump
@PROJ_TRUE@am__append_7 = proj.F90
@PROJ_TRUE@am__append_8 = $(PROJ_LIBS)
@PROJ_TRUE@am__append_9 = proj.mod
@GDAL_TRUE@am__append_10 = gdal.F90 
@GDAL_TRUE@am__append_11 = $(GDAL_LIBS)
@GDAL_TRUE@am__append_12 = gdal.mod
@GDAL_TRUE@am__append_13 = $(GDAL_LIBS)
@GDAL_TRUE@am__append_14 = gdal_test
@READOSM_TRUE@am__append_15 = readosm.F90
@READOSM_TRUE@am__append_16 = $(READOSM_LIBS)
@READOSM_TRUE@am__append_17 = readosm.mod
@READOSM_TRUE@am__append_18 = readosm_test
subdir = libfortrangis
DIST_COMMON = $(srcdir)/Makefile.am $(srcdir)/Makefile.in
ACLOCAL_M4 = $(top_srcdir)/aclocal.m4
am__aclocal_m4_deps = $(top_srcdir)/m4/libtool.m4 \
	$(top_srcdir)/m4/ltoptions.m4 $(top_srcdir)/m4/ltsugar.m4 \
	$(top_srcdir)/m4/ltversion.m4 $(top_srcdir)/m4/lt~obsolete.m4 \
	$(top_srcdir)/configure.ac
am__configure_deps = $(am__aclocal_m4_deps) $(CONFIGURE_DEPENDENCIES) \
	$(ACLOCAL_M4)
mkinstalldirs = $(install_sh) -d
CONFIG_HEADER = $(top_builddir)/config.h
CONFIG_CLEAN_FILES =
CONFIG_CLEAN_VPATH_FILES =
am__vpath_adj_setup = srcdirstrip=`echo "$(srcdir)" | sed 's|.|.|g'`;
am__vpath_adj = case $$p in \
    $(srcdir)/*) f=`echo "$$p" | sed "s|^$$srcdirstrip/||"`;; \
    *) f=$$p;; \
  esac;
am__strip_dir = f=`echo $$p | sed -e 's|^.*/||'`;
am__install_max = 40
am__nobase_strip_setup = \
  srcdirstrip=`echo "$(srcdir)" | sed 's/[].[^$$\\*|]/\\\\&/g'`
am__nobase_strip = \
  for p in $$list; do echo "$$p"; done | sed -e "s|$$srcdirstrip/||"
am__nobase_list = $(am__nobase_strip_setup); \
  for p in $$list; do echo "$$p $$p"; done | \
  sed "s| $$srcdirstrip/| |;"' / .*\//!s/ .*/ ./; s,\( .*\)/[^/]*$$,\1,' | \
  $(AWK) 'BEGIN { files["."] = "" } { files[$$2] = files[$$2] " " $$1; \
    if (++n[$$2] == $(am__install_max)) \
      { print $$2, files[$$2]; n[$$2] = 0; files[$$2] = "" } } \
    END { for (dir in files) print dir, files[dir] }'
am__base_list = \
  sed '$$!N;$$!N;$$!N;$$!N;$$!N;$$!N;$$!N;s/\n/ /g' | \
  sed '$$!N;$$!N;$$!N;$$!N;s/\n/ /g'
am__uninstall_files_from_dir = { \
  test -z "$$files" \
    || { test ! -d "$$dir" && test ! -f "$$dir" && test ! -r "$$dir"; } \
    || { echo " ( cd '$$dir' && rm -f" $$files ")"; \
         $(am__cd) "$$dir" && rm -f $$files; }; \
  }
am__installdirs = "$(DESTDIR)$(libdir)" "$(DESTDIR)$(includedir)"
LTLIBRARIES = $(lib_LTLIBRARIES)
am__DEPENDENCIES_1 =
@SHP_TRUE@am__DEPENDENCIES_2 = $(am__DEPENDENCIES_1)
@PROJ_TRUE@am__DEPENDENCIES_3 = $(am__DEPENDENCIES_1)
@GDAL_TRUE@am__DEPENDENCIES_4 = $(am__DEPENDENCIES_1)
@READOSM_TRUE@am__DEPENDENCIES_5 = $(am__DEPENDENCIES_1)
libfortrangis_la_DEPENDENCIES = ../libfortranc/libfortranc.la \
	$(am__DEPENDENCIES_2) $(am__DEPENDENCIES_3) \
	$(am__DEPENDENCIES_4) $(am__DEPENDENCIES_5)
am__libfortrangis_la_SOURCES_DIST = shapelib.F90 shapelibint.c \
	proj.F90 gdal.F90 readosm.F90
@SHP_TRUE@am__objects_1 = libfortrangis_la-shapelib.lo \
@SHP_TRUE@	libfortrangis_la-shapelibint.lo
@PROJ_TRUE@am__objects_2 = libfortrangis_la-proj.lo
@GDAL_TRUE@am__objects_3 = libfortrangis_la-gdal.lo
@READOSM_TRUE@am__objects_4 = libfortrangis_la-readosm.lo
am_libfortrangis_la_OBJECTS = $(am__objects_1) $(am__objects_2) \
	$(am__objects_3) $(am__objects_4)
libfortrangis_la_OBJECTS = $(am_libfortrangis_la_OBJECTS)
libfortrangis_la_LINK = $(LIBTOOL) --tag=FC $(AM_LIBTOOLFLAGS) \
	$(LIBTOOLFLAGS) --mode=link $(FCLD) $(AM_FCFLAGS) $(FCFLAGS) \
	$(libfortrangis_la_LDFLAGS) $(LDFLAGS) -o $@
@SHP_TRUE@am__EXEEXT_1 = shapelib_test$(EXEEXT)
@GDAL_TRUE@am__EXEEXT_2 = gdal_test$(EXEEXT)
@READOSM_TRUE@am__EXEEXT_3 = readosm_test$(EXEEXT)
@SHP_TRUE@am__EXEEXT_4 = ung2shp$(EXEEXT) shapelib_dump$(EXEEXT)
PROGRAMS = $(noinst_PROGRAMS)
am__gdal_test_SOURCES_DIST = gdal_test.F90
@GDAL_TRUE@am_gdal_test_OBJECTS = gdal_test-gdal_test.$(OBJEXT)
gdal_test_OBJECTS = $(am_gdal_test_OBJECTS)
@GDAL_TRUE@gdal_test_DEPENDENCIES = libfortrangis.la \
@GDAL_TRUE@	../libfortranc/libfortranc.la
gdal_test_LINK = $(LIBTOOL) --tag=FC $(AM_LIBTOOLFLAGS) \
	$(LIBTOOLFLAGS) --mode=link $(FCLD) $(gdal_test_FCFLAGS) \
	$(FCFLAGS) $(AM_LDFLAGS) $(LDFLAGS) -o $@
am__readosm_test_SOURCES_DIST = readosm_test.F90
@READOSM_TRUE@am_readosm_test_OBJECTS =  \
@READOSM_TRUE@	readosm_test-readosm_test.$(OBJEXT)
readosm_test_OBJECTS = $(am_readosm_test_OBJECTS)
@READOSM_TRUE@readosm_test_DEPENDENCIES = libfortrangis.la \
@READOSM_TRUE@	../libfortranc/libfortranc.la
am__shapelib_dump_SOURCES_DIST = shapelib_dump.F90
@SHP_TRUE@am_shapelib_dump_OBJECTS = shapelib_dump.$(OBJEXT)
shapelib_dump_OBJECTS = $(am_shapelib_dump_OBJECTS)
@SHP_TRUE@shapelib_dump_DEPENDENCIES = libfortrangis.la
am__shapelib_test_SOURCES_DIST = shapelib_test.F90
@SHP_TRUE@am_shapelib_test_OBJECTS = shapelib_test.$(OBJEXT)
shapelib_test_OBJECTS = $(am_shapelib_test_OBJECTS)
@SHP_TRUE@shapelib_test_DEPENDENCIES = libfortrangis.la
am__ung2shp_SOURCES_DIST = ung2shp.F90
@SHP_TRUE@am_ung2shp_OBJECTS = ung2shp.$(OBJEXT)
ung2shp_OBJECTS = $(am_ung2shp_OBJECTS)
@SHP_TRUE@ung2shp_DEPENDENCIES = libfortrangis.la
DEFAULT_INCLUDES = -I.@am__isrc@ -I$(top_builddir)
depcomp = $(SHELL) $(top_srcdir)/depcomp
am__depfiles_maybe = depfiles
am__mv = mv -f
PPFCCOMPILE = $(FC) $(DEFS) $(DEFAULT_INCLUDES) $(INCLUDES) \
	$(AM_CPPFLAGS) $(CPPFLAGS) $(AM_FCFLAGS) $(FCFLAGS)
LTPPFCCOMPILE = $(LIBTOOL) --tag=FC $(AM_LIBTOOLFLAGS) $(LIBTOOLFLAGS) \
	--mode=compile $(FC) $(DEFS) $(DEFAULT_INCLUDES) $(INCLUDES) \
	$(AM_CPPFLAGS) $(CPPFLAGS) $(AM_FCFLAGS) $(FCFLAGS)
FCLD = $(FC)
FCLINK = $(LIBTOOL) --tag=FC $(AM_LIBTOOLFLAGS) $(LIBTOOLFLAGS) \
	--mode=link $(FCLD) $(AM_FCFLAGS) $(FCFLAGS) $(AM_LDFLAGS) \
	$(LDFLAGS) -o $@
COMPILE = $(CC) $(DEFS) $(DEFAULT_INCLUDES) $(INCLUDES) $(AM_CPPFLAGS) \
	$(CPPFLAGS) $(AM_CFLAGS) $(CFLAGS)
LTCOMPILE = $(LIBTOOL) --tag=CC $(AM_LIBTOOLFLAGS) $(LIBTOOLFLAGS) \
	--mode=compile $(CC) $(DEFS) $(DEFAULT_INCLUDES) $(INCLUDES) \
	$(AM_CPPFLAGS) $(CPPFLAGS) $(AM_CFLAGS) $(CFLAGS)
CCLD = $(CC)
LINK = $(LIBTOOL) --tag=CC $(AM_LIBTOOLFLAGS) $(LIBTOOLFLAGS) \
	--mode=link $(CCLD) $(AM_CFLAGS) $(CFLAGS) $(AM_LDFLAGS) \
	$(LDFLAGS) -o $@
SOURCES = $(libfortrangis_la_SOURCES) $(gdal_test_SOURCES) \
	$(readosm_test_SOURCES) $(shapelib_dump_SOURCES) \
	$(shapelib_test_SOURCES) $(ung2shp_SOURCES)
DIST_SOURCES = $(am__libfortrangis_la_SOURCES_DIST) \
	$(am__gdal_test_SOURCES_DIST) $(am__readosm_test_SOURCES_DIST) \
	$(am__shapelib_dump_SOURCES_DIST) \
	$(am__shapelib_test_SOURCES_DIST) $(am__ung2shp_SOURCES_DIST)
am__can_run_installinfo = \
  case $$AM_UPDATE_INFO_DIR in \
    n|no|NO) false;; \
    *) (install-info --version) >/dev/null 2>&1;; \
  esac
HEADERS = $(nodist_include_HEADERS)
ETAGS = etags
CTAGS = ctags
am__tty_colors = \
red=; grn=; lgn=; blu=; std=
DISTFILES = $(DIST_COMMON) $(DIST_SOURCES) $(TEXINFOS) $(EXTRA_DIST)
ACLOCAL = @ACLOCAL@
AMTAR = @AMTAR@
AR = @AR@
AS = @AS@
AUTOCONF = @AUTOCONF@
AUTOHEADER = @AUTOHEADER@
AUTOMAKE = @AUTOMAKE@
AWK = @AWK@
CC = @CC@
CCDEPMODE = @CCDEPMODE@
CFLAGS = @CFLAGS@
CPP = @CPP@
CPPFLAGS = @CPPFLAGS@
CYGPATH_W = @CYGPATH_W@
DEFS = @DEFS@
DEPDIR = @DEPDIR@
DLLTOOL = @DLLTOOL@
DOXYBIN = @DOXYBIN@
DSYMUTIL = @DSYMUTIL@
DUMPBIN = @DUMPBIN@
ECHO_C = @ECHO_C@
ECHO_N = @ECHO_N@
ECHO_T = @ECHO_T@
EGREP = @EGREP@
EXEEXT = @EXEEXT@
FC = @FC@
FCFLAGS = @FCFLAGS@
FCFLAGS_f90 = @FCFLAGS_f90@
FGREP = @FGREP@
GDAL_LIBS = @GDAL_LIBS@
GREP = @GREP@
INSTALL = @INSTALL@
INSTALL_DATA = @INSTALL_DATA@
INSTALL_PROGRAM = @INSTALL_PROGRAM@
INSTALL_SCRIPT = @INSTALL_SCRIPT@
INSTALL_STRIP_PROGRAM = @INSTALL_STRIP_PROGRAM@
LD = @LD@
LDFLAGS = @LDFLAGS@
LIBOBJS = @LIBOBJS@
LIBS = @LIBS@
LIBTOOL = @LIBTOOL@
LIPO = @LIPO@
LN_S = @LN_S@
LTLIBOBJS = @LTLIBOBJS@
MAKEINFO = @MAKEINFO@
MANIFEST_TOOL = @MANIFEST_TOOL@
MKDIR_P = @MKDIR_P@
NM = @NM@
NMEDIT = @NMEDIT@
OBJDUMP = @OBJDUMP@
OBJEXT = @OBJEXT@
OTOOL = @OTOOL@
OTOOL64 = @OTOOL64@
PACKAGE = @PACKAGE@
PACKAGE_BUGREPORT = @PACKAGE_BUGREPORT@
PACKAGE_NAME = @PACKAGE_NAME@
PACKAGE_STRING = @PACKAGE_STRING@
PACKAGE_TARNAME = @PACKAGE_TARNAME@
PACKAGE_URL = @PACKAGE_URL@
PACKAGE_VERSION = @PACKAGE_VERSION@
PATH_SEPARATOR = @PATH_SEPARATOR@
PROJ_LIBS = @PROJ_LIBS@
RANLIB = @RANLIB@
READOSM_LIBS = @READOSM_LIBS@
SED = @SED@
SET_MAKE = @SET_MAKE@
SHELL = @SHELL@
SHP_LIBS = @SHP_LIBS@
STRIP = @STRIP@
VERSION = @VERSION@
VERSIONLIB = @VERSIONLIB@
XMKMF = @XMKMF@
X_CFLAGS = @X_CFLAGS@
X_EXTRA_LIBS = @X_EXTRA_LIBS@
X_LIBS = @X_LIBS@
X_PRE_LIBS = @X_PRE_LIBS@
abs_builddir = @abs_builddir@
abs_srcdir = @abs_srcdir@
abs_top_builddir = @abs_top_builddir@
abs_top_srcdir = @abs_top_srcdir@
ac_ct_AR = @ac_ct_AR@
ac_ct_CC = @ac_ct_CC@
ac_ct_DUMPBIN = @ac_ct_DUMPBIN@
ac_ct_FC = @ac_ct_FC@
am__include = @am__include@
am__leading_dot = @am__leading_dot@
am__quote = @am__quote@
am__tar = @am__tar@
am__untar = @am__untar@
bindir = @bindir@
build = @build@
build_alias = @build_alias@
build_cpu = @build_cpu@
build_os = @build_os@
build_vendor = @build_vendor@
builddir = @builddir@
datadir = @datadir@
datarootdir = @datarootdir@
docdir = @docdir@
dvidir = @dvidir@
exec_prefix = @exec_prefix@
gdal_config = @gdal_config@
host = @host@
host_alias = @host_alias@
host_cpu = @host_cpu@
host_os = @host_os@
host_vendor = @host_vendor@
htmldir = @htmldir@
includedir = @includedir@
infodir = @infodir@
install_sh = @install_sh@
libdir = @libdir@
libexecdir = @libexecdir@
localedir = @localedir@
localstatedir = @localstatedir@
mandir = @mandir@
mkdir_p = @mkdir_p@
oldincludedir = @oldincludedir@
pdfdir = @pdfdir@
pkgdocdir = @pkgdocdir@
prefix = @prefix@
program_transform_name = @program_transform_name@
psdir = @psdir@
sbindir = @sbindir@
sharedstatedir = @sharedstatedir@
srcdir = @srcdir@
sysconfdir = @sysconfdir@
target_alias = @target_alias@
top_build_prefix = @top_build_prefix@
top_builddir = @top_builddir@
top_srcdir = @top_srcdir@
lib_LTLIBRARIES = libfortrangis.la
libfortrangis_la_SOURCES = $(am__append_2) $(am__append_7) \
	$(am__append_10) $(am__append_15)
libfortrangis_la_LIBADD = ../libfortranc/libfortranc.la \
	$(am__append_3) $(am__append_8) $(am__append_11) \
	$(am__append_16)
libfortrangis_la_CPPFLAGS = -I../libfortranc -I../include
libfortrangis_la_LDFLAGS = $(am__append_1) -no-undefined \
	$(am__append_13)
nodist_include_HEADERS = $(am__append_4) $(am__append_9) \
	$(am__append_12) $(am__append_17)
TESTS = $(check_PROGRAMS)
@SHP_TRUE@shapelib_test_SOURCES = shapelib_test.F90
#shapelib_test_CPPFLAGS = -I../libfortranc
@SHP_TRUE@shapelib_test_LDADD = libfortrangis.la
@SHP_TRUE@ung2shp_SOURCES = ung2shp.F90
@SHP_TRUE@ung2shp_LDADD = libfortrangis.la
@SHP_TRUE@shapelib_dump_SOURCES = shapelib_dump.F90
@SHP_TRUE@shapelib_dump_LDADD = libfortrangis.la
@GDAL_TRUE@gdal_test_SOURCES = gdal_test.F90
@GDAL_TRUE@gdal_test_CPPFLAGS = -I../libfortranc
@GDAL_TRUE@gdal_test_FCFLAGS = -I../libfortranc
@GDAL_TRUE@gdal_test_LDADD = libfortrangis.la ../libfortranc/libfortranc.la
@READOSM_TRUE@readosm_test_SOURCES = readosm_test.F90
@READOSM_TRUE@readosm_test_CPPFLAGS = -I../libfortranc
@READOSM_TRUE@readosm_test_LDADD = libfortrangis.la ../libfortranc/libfortranc.la
EXTRA_DIST = readosm_test.osm
all: all-am

.SUFFIXES:
.SUFFIXES: .F90 .c .lo .o .obj
$(srcdir)/Makefile.in:  $(srcdir)/Makefile.am  $(am__configure_deps)
	@for dep in $?; do \
	  case '$(am__configure_deps)' in \
	    *$$dep*) \
	      ( cd $(top_builddir) && $(MAKE) $(AM_MAKEFLAGS) am--refresh ) \
	        && { if test -f $@; then exit 0; else break; fi; }; \
	      exit 1;; \
	  esac; \
	done; \
	echo ' cd $(top_srcdir) && $(AUTOMAKE) --foreign libfortrangis/Makefile'; \
	$(am__cd) $(top_srcdir) && \
	  $(AUTOMAKE) --foreign libfortrangis/Makefile
.PRECIOUS: Makefile
Makefile: $(srcdir)/Makefile.in $(top_builddir)/config.status
	@case '$?' in \
	  *config.status*) \
	    cd $(top_builddir) && $(MAKE) $(AM_MAKEFLAGS) am--refresh;; \
	  *) \
	    echo ' cd $(top_builddir) && $(SHELL) ./config.status $(subdir)/$@ $(am__depfiles_maybe)'; \
	    cd $(top_builddir) && $(SHELL) ./config.status $(subdir)/$@ $(am__depfiles_maybe);; \
	esac;

$(top_builddir)/config.status: $(top_srcdir)/configure $(CONFIG_STATUS_DEPENDENCIES)
	cd $(top_builddir) && $(MAKE) $(AM_MAKEFLAGS) am--refresh

$(top_srcdir)/configure:  $(am__configure_deps)
	cd $(top_builddir) && $(MAKE) $(AM_MAKEFLAGS) am--refresh
$(ACLOCAL_M4):  $(am__aclocal_m4_deps)
	cd $(top_builddir) && $(MAKE) $(AM_MAKEFLAGS) am--refresh
$(am__aclocal_m4_deps):
install-libLTLIBRARIES: $(lib_LTLIBRARIES)
	@$(NORMAL_INSTALL)
	@list='$(lib_LTLIBRARIES)'; test -n "$(libdir)" || list=; \
	list2=; for p in $$list; do \
	  if test -f $$p; then \
	    list2="$$list2 $$p"; \
	  else :; fi; \
	done; \
	test -z "$$list2" || { \
	  echo " $(MKDIR_P) '$(DESTDIR)$(libdir)'"; \
	  $(MKDIR_P) "$(DESTDIR)$(libdir)" || exit 1; \
	  echo " $(LIBTOOL) $(AM_LIBTOOLFLAGS) $(LIBTOOLFLAGS) --mode=install $(INSTALL) $(INSTALL_STRIP_FLAG) $$list2 '$(DESTDIR)$(libdir)'"; \
	  $(LIBTOOL) $(AM_LIBTOOLFLAGS) $(LIBTOOLFLAGS) --mode=install $(INSTALL) $(INSTALL_STRIP_FLAG) $$list2 "$(DESTDIR)$(libdir)"; \
	}

uninstall-libLTLIBRARIES:
	@$(NORMAL_UNINSTALL)
	@list='$(lib_LTLIBRARIES)'; test -n "$(libdir)" || list=; \
	for p in $$list; do \
	  $(am__strip_dir) \
	  echo " $(LIBTOOL) $(AM_LIBTOOLFLAGS) $(LIBTOOLFLAGS) --mode=uninstall rm -f '$(DESTDIR)$(libdir)/$$f'"; \
	  $(LIBTOOL) $(AM_LIBTOOLFLAGS) $(LIBTOOLFLAGS) --mode=uninstall rm -f "$(DESTDIR)$(libdir)/$$f"; \
	done

clean-libLTLIBRARIES:
	-test -z "$(lib_LTLIBRARIES)" || rm -f $(lib_LTLIBRARIES)
	@list='$(lib_LTLIBRARIES)'; for p in $$list; do \
	  dir="`echo $$p | sed -e 's|/[^/]*$$||'`"; \
	  test "$$dir" != "$$p" || dir=.; \
	  echo "rm -f \"$${dir}/so_locations\""; \
	  rm -f "$${dir}/so_locations"; \
	done
libfortrangis.la: $(libfortrangis_la_OBJECTS) $(libfortrangis_la_DEPENDENCIES) $(EXTRA_libfortrangis_la_DEPENDENCIES) 
	$(libfortrangis_la_LINK) -rpath $(libdir) $(libfortrangis_la_OBJECTS) $(libfortrangis_la_LIBADD) $(LIBS)

clean-checkPROGRAMS:
	@list='$(check_PROGRAMS)'; test -n "$$list" || exit 0; \
	echo " rm -f" $$list; \
	rm -f $$list || exit $$?; \
	test -n "$(EXEEXT)" || exit 0; \
	list=`for p in $$list; do echo "$$p"; done | sed 's/$(EXEEXT)$$//'`; \
	echo " rm -f" $$list; \
	rm -f $$list

clean-noinstPROGRAMS:
	@list='$(noinst_PROGRAMS)'; test -n "$$list" || exit 0; \
	echo " rm -f" $$list; \
	rm -f $$list || exit $$?; \
	test -n "$(EXEEXT)" || exit 0; \
	list=`for p in $$list; do echo "$$p"; done | sed 's/$(EXEEXT)$$//'`; \
	echo " rm -f" $$list; \
	rm -f $$list
gdal_test$(EXEEXT): $(gdal_test_OBJECTS) $(gdal_test_DEPENDENCIES) $(EXTRA_gdal_test_DEPENDENCIES) 
	@rm -f gdal_test$(EXEEXT)
	$(gdal_test_LINK) $(gdal_test_OBJECTS) $(gdal_test_LDADD) $(LIBS)
readosm_test$(EXEEXT): $(readosm_test_OBJECTS) $(readosm_test_DEPENDENCIES) $(EXTRA_readosm_test_DEPENDENCIES) 
	@rm -f readosm_test$(EXEEXT)
	$(FCLINK) $(readosm_test_OBJECTS) $(readosm_test_LDADD) $(LIBS)
shapelib_dump$(EXEEXT): $(shapelib_dump_OBJECTS) $(shapelib_dump_DEPENDENCIES) $(EXTRA_shapelib_dump_DEPENDENCIES) 
	@rm -f shapelib_dump$(EXEEXT)
	$(FCLINK) $(shapelib_dump_OBJECTS) $(shapelib_dump_LDADD) $(LIBS)
shapelib_test$(EXEEXT): $(shapelib_test_OBJECTS) $(shapelib_test_DEPENDENCIES) $(EXTRA_shapelib_test_DEPENDENCIES) 
	@rm -f shapelib_test$(EXEEXT)
	$(FCLINK) $(shapelib_test_OBJECTS) $(shapelib_test_LDADD) $(LIBS)
ung2shp$(EXEEXT): $(ung2shp_OBJECTS) $(ung2shp_DEPENDENCIES) $(EXTRA_ung2shp_DEPENDENCIES) 
	@rm -f ung2shp$(EXEEXT)
	$(FCLINK) $(ung2shp_OBJECTS) $(ung2shp_LDADD) $(LIBS)

distclean-compile:
	-rm -f *.tab.c

@AMDEP_TRUE@@am__include@ @am__quote@./$(DEPDIR)/libfortrangis_la-shapelibint.Plo@am__quote@

.F90.o:
	$(PPFCCOMPILE) -c -o $@ $<

.F90.obj:
	$(PPFCCOMPILE) -c -o $@ `$(CYGPATH_W) '$<'`

.F90.lo:
	$(LTPPFCCOMPILE) -c -o $@ $<

libfortrangis_la-shapelib.lo: shapelib.F90
	$(LIBTOOL)  --tag=FC $(AM_LIBTOOLFLAGS) $(LIBTOOLFLAGS) --mode=compile $(FC) $(DEFS) $(DEFAULT_INCLUDES) $(INCLUDES) $(libfortrangis_la_CPPFLAGS) $(CPPFLAGS) $(AM_FCFLAGS) $(FCFLAGS) -c -o libfortrangis_la-shapelib.lo `test -f 'shapelib.F90' || echo '$(srcdir)/'`shapelib.F90

libfortrangis_la-proj.lo: proj.F90
	$(LIBTOOL)  --tag=FC $(AM_LIBTOOLFLAGS) $(LIBTOOLFLAGS) --mode=compile $(FC) $(DEFS) $(DEFAULT_INCLUDES) $(INCLUDES) $(libfortrangis_la_CPPFLAGS) $(CPPFLAGS) $(AM_FCFLAGS) $(FCFLAGS) -c -o libfortrangis_la-proj.lo `test -f 'proj.F90' || echo '$(srcdir)/'`proj.F90

libfortrangis_la-gdal.lo: gdal.F90
	$(LIBTOOL)  --tag=FC $(AM_LIBTOOLFLAGS) $(LIBTOOLFLAGS) --mode=compile $(FC) $(DEFS) $(DEFAULT_INCLUDES) $(INCLUDES) $(libfortrangis_la_CPPFLAGS) $(CPPFLAGS) $(AM_FCFLAGS) $(FCFLAGS) -c -o libfortrangis_la-gdal.lo `test -f 'gdal.F90' || echo '$(srcdir)/'`gdal.F90

libfortrangis_la-readosm.lo: readosm.F90
	$(LIBTOOL)  --tag=FC $(AM_LIBTOOLFLAGS) $(LIBTOOLFLAGS) --mode=compile $(FC) $(DEFS) $(DEFAULT_INCLUDES) $(INCLUDES) $(libfortrangis_la_CPPFLAGS) $(CPPFLAGS) $(AM_FCFLAGS) $(FCFLAGS) -c -o libfortrangis_la-readosm.lo `test -f 'readosm.F90' || echo '$(srcdir)/'`readosm.F90

gdal_test-gdal_test.o: gdal_test.F90
	$(FC) $(DEFS) $(DEFAULT_INCLUDES) $(INCLUDES) $(gdal_test_CPPFLAGS) $(CPPFLAGS) $(gdal_test_FCFLAGS) $(FCFLAGS) -c -o gdal_test-gdal_test.o `test -f 'gdal_test.F90' || echo '$(srcdir)/'`gdal_test.F90

gdal_test-gdal_test.obj: gdal_test.F90
	$(FC) $(DEFS) $(DEFAULT_INCLUDES) $(INCLUDES) $(gdal_test_CPPFLAGS) $(CPPFLAGS) $(gdal_test_FCFLAGS) $(FCFLAGS) -c -o gdal_test-gdal_test.obj `if test -f 'gdal_test.F90'; then $(CYGPATH_W) 'gdal_test.F90'; else $(CYGPATH_W) '$(srcdir)/gdal_test.F90'; fi`

readosm_test-readosm_test.o: readosm_test.F90
	$(FC) $(DEFS) $(DEFAULT_INCLUDES) $(INCLUDES) $(readosm_test_CPPFLAGS) $(CPPFLAGS) $(AM_FCFLAGS) $(FCFLAGS) -c -o readosm_test-readosm_test.o `test -f 'readosm_test.F90' || echo '$(srcdir)/'`readosm_test.F90

readosm_test-readosm_test.obj: readosm_test.F90
	$(FC) $(DEFS) $(DEFAULT_INCLUDES) $(INCLUDES) $(readosm_test_CPPFLAGS) $(CPPFLAGS) $(AM_FCFLAGS) $(FCFLAGS) -c -o readosm_test-readosm_test.obj `if test -f 'readosm_test.F90'; then $(CYGPATH_W) 'readosm_test.F90'; else $(CYGPATH_W) '$(srcdir)/readosm_test.F90'; fi`

.c.o:
@am__fastdepCC_TRUE@	$(COMPILE) -MT $@ -MD -MP -MF $(DEPDIR)/$*.Tpo -c -o $@ $<
@am__fastdepCC_TRUE@	$(am__mv) $(DEPDIR)/$*.Tpo $(DEPDIR)/$*.Po
@AMDEP_TRUE@@am__fastdepCC_FALSE@	source='$<' object='$@' libtool=no @AMDEPBACKSLASH@
@AMDEP_TRUE@@am__fastdepCC_FALSE@	DEPDIR=$(DEPDIR) $(CCDEPMODE) $(depcomp) @AMDEPBACKSLASH@
@am__fastdepCC_FALSE@	$(COMPILE) -c $<

.c.obj:
@am__fastdepCC_TRUE@	$(COMPILE) -MT $@ -MD -MP -MF $(DEPDIR)/$*.Tpo -c -o $@ `$(CYGPATH_W) '$<'`
@am__fastdepCC_TRUE@	$(am__mv) $(DEPDIR)/$*.Tpo $(DEPDIR)/$*.Po
@AMDEP_TRUE@@am__fastdepCC_FALSE@	source='$<' object='$@' libtool=no @AMDEPBACKSLASH@
@AMDEP_TRUE@@am__fastdepCC_FALSE@	DEPDIR=$(DEPDIR) $(CCDEPMODE) $(depcomp) @AMDEPBACKSLASH@
@am__fastdepCC_FALSE@	$(COMPILE) -c `$(CYGPATH_W) '$<'`

.c.lo:
@am__fastdepCC_TRUE@	$(LTCOMPILE) -MT $@ -MD -MP -MF $(DEPDIR)/$*.Tpo -c -o $@ $<
@am__fastdepCC_TRUE@	$(am__mv) $(DEPDIR)/$*.Tpo $(DEPDIR)/$*.Plo
@AMDEP_TRUE@@am__fastdepCC_FALSE@	source='$<' object='$@' libtool=yes @AMDEPBACKSLASH@
@AMDEP_TRUE@@am__fastdepCC_FALSE@	DEPDIR=$(DEPDIR) $(CCDEPMODE) $(depcomp) @AMDEPBACKSLASH@
@am__fastdepCC_FALSE@	$(LTCOMPILE) -c -o $@ $<

libfortrangis_la-shapelibint.lo: shapelibint.c
@am__fastdepCC_TRUE@	$(LIBTOOL)  --tag=CC $(AM_LIBTOOLFLAGS) $(LIBTOOLFLAGS) --mode=compile $(CC) $(DEFS) $(DEFAULT_INCLUDES) $(INCLUDES) $(libfortrangis_la_CPPFLAGS) $(CPPFLAGS) $(AM_CFLAGS) $(CFLAGS) -MT libfortrangis_la-shapelibint.lo -MD -MP -MF $(DEPDIR)/libfortrangis_la-shapelibint.Tpo -c -o libfortrangis_la-shapelibint.lo `test -f 'shapelibint.c' || echo '$(srcdir)/'`shapelibint.c
@am__fastdepCC_TRUE@	$(am__mv) $(DEPDIR)/libfortrangis_la-shapelibint.Tpo $(DEPDIR)/libfortrangis_la-shapelibint.Plo
@AMDEP_TRUE@@am__fastdepCC_FALSE@	source='shapelibint.c' object='libfortrangis_la-shapelibint.lo' libtool=yes @AMDEPBACKSLASH@
@AMDEP_TRUE@@am__fastdepCC_FALSE@	DEPDIR=$(DEPDIR) $(CCDEPMODE) $(depcomp) @AMDEPBACKSLASH@
@am__fastdepCC_FALSE@	$(LIBTOOL)  --tag=CC $(AM_LIBTOOLFLAGS) $(LIBTOOLFLAGS) --mode=compile $(CC) $(DEFS) $(DEFAULT_INCLUDES) $(INCLUDES) $(libfortrangis_la_CPPFLAGS) $(CPPFLAGS) $(AM_CFLAGS) $(CFLAGS) -c -o libfortrangis_la-shapelibint.lo `test -f 'shapelibint.c' || echo '$(srcdir)/'`shapelibint.c

mostlyclean-libtool:
	-rm -f *.lo

clean-libtool:
	-rm -rf .libs _libs
install-nodist_includeHEADERS: $(nodist_include_HEADERS)
	@$(NORMAL_INSTALL)
	@list='$(nodist_include_HEADERS)'; test -n "$(includedir)" || list=; \
	if test -n "$$list"; then \
	  echo " $(MKDIR_P) '$(DESTDIR)$(includedir)'"; \
	  $(MKDIR_P) "$(DESTDIR)$(includedir)" || exit 1; \
	fi; \
	for p in $$list; do \
	  if test -f "$$p"; then d=; else d="$(srcdir)/"; fi; \
	  echo "$$d$$p"; \
	done | $(am__base_list) | \
	while read files; do \
	  echo " $(INSTALL_HEADER) $$files '$(DESTDIR)$(includedir)'"; \
	  $(INSTALL_HEADER) $$files "$(DESTDIR)$(includedir)" || exit $$?; \
	done

uninstall-nodist_includeHEADERS:
	@$(NORMAL_UNINSTALL)
	@list='$(nodist_include_HEADERS)'; test -n "$(includedir)" || list=; \
	files=`for p in $$list; do echo $$p; done | sed -e 's|^.*/||'`; \
	dir='$(DESTDIR)$(includedir)'; $(am__uninstall_files_from_dir)

ID: $(HEADERS) $(SOURCES) $(LISP) $(TAGS_FILES)
	list='$(SOURCES) $(HEADERS) $(LISP) $(TAGS_FILES)'; \
	unique=`for i in $$list; do \
	    if test -f "$$i"; then echo $$i; else echo $(srcdir)/$$i; fi; \
	  done | \
	  $(AWK) '{ files[$$0] = 1; nonempty = 1; } \
	      END { if (nonempty) { for (i in files) print i; }; }'`; \
	mkid -fID $$unique
tags: TAGS

TAGS:  $(HEADERS) $(SOURCES)  $(TAGS_DEPENDENCIES) \
		$(TAGS_FILES) $(LISP)
	set x; \
	here=`pwd`; \
	list='$(SOURCES) $(HEADERS)  $(LISP) $(TAGS_FILES)'; \
	unique=`for i in $$list; do \
	    if test -f "$$i"; then echo $$i; else echo $(srcdir)/$$i; fi; \
	  done | \
	  $(AWK) '{ files[$$0] = 1; nonempty = 1; } \
	      END { if (nonempty) { for (i in files) print i; }; }'`; \
	shift; \
	if test -z "$(ETAGS_ARGS)$$*$$unique"; then :; else \
	  test -n "$$unique" || unique=$$empty_fix; \
	  if test $$# -gt 0; then \
	    $(ETAGS) $(ETAGSFLAGS) $(AM_ETAGSFLAGS) $(ETAGS_ARGS) \
	      "$$@" $$unique; \
	  else \
	    $(ETAGS) $(ETAGSFLAGS) $(AM_ETAGSFLAGS) $(ETAGS_ARGS) \
	      $$unique; \
	  fi; \
	fi
ctags: CTAGS
CTAGS:  $(HEADERS) $(SOURCES)  $(TAGS_DEPENDENCIES) \
		$(TAGS_FILES) $(LISP)
	list='$(SOURCES) $(HEADERS)  $(LISP) $(TAGS_FILES)'; \
	unique=`for i in $$list; do \
	    if test -f "$$i"; then echo $$i; else echo $(srcdir)/$$i; fi; \
	  done | \
	  $(AWK) '{ files[$$0] = 1; nonempty = 1; } \
	      END { if (nonempty) { for (i in files) print i; }; }'`; \
	test -z "$(CTAGS_ARGS)$$unique" \
	  || $(CTAGS) $(CTAGSFLAGS) $(AM_CTAGSFLAGS) $(CTAGS_ARGS) \
	     $$unique

GTAGS:
	here=`$(am__cd) $(top_builddir) && pwd` \
	  && $(am__cd) $(top_srcdir) \
	  && gtags -i $(GTAGS_ARGS) "$$here"

distclean-tags:
	-rm -f TAGS ID GTAGS GRTAGS GSYMS GPATH tags

check-TESTS: $(TESTS)
	@failed=0; all=0; xfail=0; xpass=0; skip=0; \
	srcdir=$(srcdir); export srcdir; \
	list=' $(TESTS) '; \
	$(am__tty_colors); \
	if test -n "$$list"; then \
	  for tst in $$list; do \
	    if test -f ./$$tst; then dir=./; \
	    elif test -f $$tst; then dir=; \
	    else dir="$(srcdir)/"; fi; \
	    if $(TESTS_ENVIRONMENT) $${dir}$$tst; then \
	      all=`expr $$all + 1`; \
	      case " $(XFAIL_TESTS) " in \
	      *[\ \	]$$tst[\ \	]*) \
		xpass=`expr $$xpass + 1`; \
		failed=`expr $$failed + 1`; \
		col=$$red; res=XPASS; \
	      ;; \
	      *) \
		col=$$grn; res=PASS; \
	      ;; \
	      esac; \
	    elif test $$? -ne 77; then \
	      all=`expr $$all + 1`; \
	      case " $(XFAIL_TESTS) " in \
	      *[\ \	]$$tst[\ \	]*) \
		xfail=`expr $$xfail + 1`; \
		col=$$lgn; res=XFAIL; \
	      ;; \
	      *) \
		failed=`expr $$failed + 1`; \
		col=$$red; res=FAIL; \
	      ;; \
	      esac; \
	    else \
	      skip=`expr $$skip + 1`; \
	      col=$$blu; res=SKIP; \
	    fi; \
	    echo "$${col}$$res$${std}: $$tst"; \
	  done; \
	  if test "$$all" -eq 1; then \
	    tests="test"; \
	    All=""; \
	  else \
	    tests="tests"; \
	    All="All "; \
	  fi; \
	  if test "$$failed" -eq 0; then \
	    if test "$$xfail" -eq 0; then \
	      banner="$$All$$all $$tests passed"; \
	    else \
	      if test "$$xfail" -eq 1; then failures=failure; else failures=failures; fi; \
	      banner="$$All$$all $$tests behaved as expected ($$xfail expected $$failures)"; \
	    fi; \
	  else \
	    if test "$$xpass" -eq 0; then \
	      banner="$$failed of $$all $$tests failed"; \
	    else \
	      if test "$$xpass" -eq 1; then passes=pass; else passes=passes; fi; \
	      banner="$$failed of $$all $$tests did not behave as expected ($$xpass unexpected $$passes)"; \
	    fi; \
	  fi; \
	  dashes="$$banner"; \
	  skipped=""; \
	  if test "$$skip" -ne 0; then \
	    if test "$$skip" -eq 1; then \
	      skipped="($$skip test was not run)"; \
	    else \
	      skipped="($$skip tests were not run)"; \
	    fi; \
	    test `echo "$$skipped" | wc -c` -le `echo "$$banner" | wc -c` || \
	      dashes="$$skipped"; \
	  fi; \
	  report=""; \
	  if test "$$failed" -ne 0 && test -n "$(PACKAGE_BUGREPORT)"; then \
	    report="Please report to $(PACKAGE_BUGREPORT)"; \
	    test `echo "$$report" | wc -c` -le `echo "$$banner" | wc -c` || \
	      dashes="$$report"; \
	  fi; \
	  dashes=`echo "$$dashes" | sed s/./=/g`; \
	  if test "$$failed" -eq 0; then \
	    col="$$grn"; \
	  else \
	    col="$$red"; \
	  fi; \
	  echo "$${col}$$dashes$${std}"; \
	  echo "$${col}$$banner$${std}"; \
	  test -z "$$skipped" || echo "$${col}$$skipped$${std}"; \
	  test -z "$$report" || echo "$${col}$$report$${std}"; \
	  echo "$${col}$$dashes$${std}"; \
	  test "$$failed" -eq 0; \
	else :; fi

distdir: $(DISTFILES)
	@srcdirstrip=`echo "$(srcdir)" | sed 's/[].[^$$\\*]/\\\\&/g'`; \
	topsrcdirstrip=`echo "$(top_srcdir)" | sed 's/[].[^$$\\*]/\\\\&/g'`; \
	list='$(DISTFILES)'; \
	  dist_files=`for file in $$list; do echo $$file; done | \
	  sed -e "s|^$$srcdirstrip/||;t" \
	      -e "s|^$$topsrcdirstrip/|$(top_builddir)/|;t"`; \
	case $$dist_files in \
	  */*) $(MKDIR_P) `echo "$$dist_files" | \
			   sed '/\//!d;s|^|$(distdir)/|;s,/[^/]*$$,,' | \
			   sort -u` ;; \
	esac; \
	for file in $$dist_files; do \
	  if test -f $$file || test -d $$file; then d=.; else d=$(srcdir); fi; \
	  if test -d $$d/$$file; then \
	    dir=`echo "/$$file" | sed -e 's,/[^/]*$$,,'`; \
	    if test -d "$(distdir)/$$file"; then \
	      find "$(distdir)/$$file" -type d ! -perm -700 -exec chmod u+rwx {} \;; \
	    fi; \
	    if test -d $(srcdir)/$$file && test $$d != $(srcdir); then \
	      cp -fpR $(srcdir)/$$file "$(distdir)$$dir" || exit 1; \
	      find "$(distdir)/$$file" -type d ! -perm -700 -exec chmod u+rwx {} \;; \
	    fi; \
	    cp -fpR $$d/$$file "$(distdir)$$dir" || exit 1; \
	  else \
	    test -f "$(distdir)/$$file" \
	    || cp -p $$d/$$file "$(distdir)/$$file" \
	    || exit 1; \
	  fi; \
	done
check-am: all-am
	$(MAKE) $(AM_MAKEFLAGS) $(check_PROGRAMS)
	$(MAKE) $(AM_MAKEFLAGS) check-TESTS
check: check-am
all-am: Makefile $(LTLIBRARIES) $(PROGRAMS) $(HEADERS)
installdirs:
	for dir in "$(DESTDIR)$(libdir)" "$(DESTDIR)$(includedir)"; do \
	  test -z "$$dir" || $(MKDIR_P) "$$dir"; \
	done
install: install-am
install-exec: install-exec-am
install-data: install-data-am
uninstall: uninstall-am

install-am: all-am
	@$(MAKE) $(AM_MAKEFLAGS) install-exec-am install-data-am

installcheck: installcheck-am
install-strip:
	if test -z '$(STRIP)'; then \
	  $(MAKE) $(AM_MAKEFLAGS) INSTALL_PROGRAM="$(INSTALL_STRIP_PROGRAM)" \
	    install_sh_PROGRAM="$(INSTALL_STRIP_PROGRAM)" INSTALL_STRIP_FLAG=-s \
	      install; \
	else \
	  $(MAKE) $(AM_MAKEFLAGS) INSTALL_PROGRAM="$(INSTALL_STRIP_PROGRAM)" \
	    install_sh_PROGRAM="$(INSTALL_STRIP_PROGRAM)" INSTALL_STRIP_FLAG=-s \
	    "INSTALL_PROGRAM_ENV=STRIPPROG='$(STRIP)'" install; \
	fi
mostlyclean-generic:

clean-generic:

distclean-generic:
	-test -z "$(CONFIG_CLEAN_FILES)" || rm -f $(CONFIG_CLEAN_FILES)
	-test . = "$(srcdir)" || test -z "$(CONFIG_CLEAN_VPATH_FILES)" || rm -f $(CONFIG_CLEAN_VPATH_FILES)

maintainer-clean-generic:
	@echo "This command is intended for maintainers to use"
	@echo "it deletes files that may require special tools to rebuild."
clean: clean-am

clean-am: clean-checkPROGRAMS clean-generic clean-libLTLIBRARIES \
	clean-libtool clean-noinstPROGRAMS mostlyclean-am

distclean: distclean-am
	-rm -rf ./$(DEPDIR)
	-rm -f Makefile
distclean-am: clean-am distclean-compile distclean-generic \
	distclean-tags

dvi: dvi-am

dvi-am:

html: html-am

html-am:

info: info-am

info-am:

install-data-am: install-nodist_includeHEADERS

install-dvi: install-dvi-am

install-dvi-am:

install-exec-am: install-libLTLIBRARIES

install-html: install-html-am

install-html-am:

install-info: install-info-am

install-info-am:

install-man:

install-pdf: install-pdf-am

install-pdf-am:

install-ps: install-ps-am

install-ps-am:

installcheck-am:

maintainer-clean: maintainer-clean-am
	-rm -rf ./$(DEPDIR)
	-rm -f Makefile
maintainer-clean-am: distclean-am maintainer-clean-generic

mostlyclean: mostlyclean-am

mostlyclean-am: mostlyclean-compile mostlyclean-generic \
	mostlyclean-libtool

pdf: pdf-am

pdf-am:

ps: ps-am

ps-am:

uninstall-am: uninstall-libLTLIBRARIES uninstall-nodist_includeHEADERS

.MAKE: check-am install-am install-strip

.PHONY: CTAGS GTAGS all all-am check check-TESTS check-am clean \
	clean-checkPROGRAMS clean-generic clean-libLTLIBRARIES \
	clean-libtool clean-noinstPROGRAMS ctags distclean \
	distclean-compile distclean-generic distclean-libtool \
	distclean-tags distdir dvi dvi-am html html-am info info-am \
	install install-am install-data install-data-am install-dvi \
	install-dvi-am install-exec install-exec-am install-html \
	install-html-am install-info install-info-am \
	install-libLTLIBRARIES install-man \
	install-nodist_includeHEADERS install-pdf install-pdf-am \
	install-ps install-ps-am install-strip installcheck \
	installcheck-am installdirs maintainer-clean \
	maintainer-clean-generic mostlyclean mostlyclean-compile \
	mostlyclean-generic mostlyclean-libtool pdf pdf-am ps ps-am \
	tags uninstall uninstall-am uninstall-libLTLIBRARIES \
	uninstall-nodist_includeHEADERS

@READOSM_TRUE@readosm_test.o: readosm.$(OBJEXT)

mostlyclean-compile:
	-rm -f *.$(OBJEXT) *.mod testshape.dbf testshape.shp testshape.shx

# Tell versions [3.59,3.63) of GNU make to not export all variables.
# Otherwise a system limit (for SysV at least) may be exceeded.
.NOEXPORT:
