# Supplementary material for: A Generalized Deforestation and Land-Use Change Scenario Generator for Use in Climate Modelling Studies
Source: PLoS One. 2015 Sep 22;10(9):e0136154. doi: 10.1371/journal.pone.0136154 (PMC4579079; doi:10.1371/journal.pone.0136154)
Supplement: S1 File — FOREST-SAGE version 1.0 source code combined with FortranGIS library package containing shapelib module. The model is written in Fortran90 and requires Fortran and NetCDF libraries installed. (ZIP) [file pone.0136154.s001.zip › FortranGIS/m4/ltversion.m4]

# ltversion.m4 -- version numbers			-*- Autoconf -*-
#
#   Copyright (C) 2004 Free Software Foundation, Inc.
#   Written by Scott James Remnant, 2004
#
# This file is free software; the Free Software Foundation gives
# unlimited permission to copy and/or distribute it, with or without
# modifications, as long as this notice is preserved.

# @configure_input@

# serial 3293 ltversion.m4
# This file is part of GNU Libtool

m4_define([LT_PACKAGE_VERSION], [2.4])
m4_define([LT_PACKAGE_REVISION], [1.3293])

AC_DEFUN([LTVERSION_VERSION],
[macro_version='2.4'
macro_revision='1.3293'
_LT_DECL(, macro_version, 0, [Which release of libtool.m4 was used?])
_LT_DECL(, macro_revision, 0)
])
