# Supplementary material for: A Generalized Deforestation and Land-Use Change Scenario Generator for Use in Climate Modelling Studies
Source: PLoS One. 2015 Sep 22;10(9):e0136154. doi: 10.1371/journal.pone.0136154 (PMC4579079; doi:10.1371/journal.pone.0136154)
Supplement: S1 File — FOREST-SAGE version 1.0 source code combined with FortranGIS library package containing shapelib module. The model is written in Fortran90 and requires Fortran and NetCDF libraries installed. (ZIP) [file pone.0136154.s001.zip › scripts/forest_sage_scenario.run]

#!/bin/bash

if [ $# -ne 3 ]
then
  echo "Need three arguments: year_start year_end restart_flag"
  echo "Example:"
  echo "          $0 2001 2010 0"
  echo " "
  echo "where restart flag is either 0 (start from PRESENT DAY file)"
  echo "                             1 (restart from last computed file)"
  exit 1
fi

year1=$1
year2=$2

# compile the model
make

if [ $3 -eq 0 ] 
then
  #echo 'copying files for initialization'
  cp -f clm3pft_PRESENTDAY_005global.nc clm3pft_xxxx_005global.nc
  if [ $? -ne 0 ] 
  then
    echo "Error: clm3pft_PRESENTDAY_005global.nc file not present"
  fi
  cp -f clm3pft_PRESENTDAY_05global.nc clm3pft_xxxx_05global.nc
  if [ $? -ne 0 ]
  then
    echo "Error: clm3pft_PRESENTDAY_05global.nc file not present"
  fi
  ./interpolate
  cp -f clm3pft_xxxx_005global.nc clm3pft_${year1}_005global.nc
  cp -f clm3pft_xxxx_05global.nc clm3pft_${year1}_05global.nc
  echo "Year $year1 ready on the coarse grid"
  year1=$(( $year1 + 1 ))
  rm clm3pft_reference.dat
fi

cp namelist.in scenario_namelist.in

for (( year = $year1; year <= $year2; year ++ ))
do
  echo "Now doing year $year"
  yprev=$(( $year - 1 ))
  if [ $year == $year1] -a $3 -eq 0 ]
  then
    cp clm3pft_${yprev}_005global.nc clm3pft_${yprev}_005global.nc
    cp clm3pft_${yprev}_05global.nc clm3pft_${yprev}_05global.nc
  fi 
  # updates file for one year
  sed -i scenario_namelist.in -e "s/iyear = .*$/iyear = $(( $year-$year1+1 ))/"                          \
      -e "s/finfile = .*$/finfile = \'clm3pft_${yprev}_005global.nc\'/"   \
      -e "s/foutfile1 = .*$/foutfile1 = \'clm3pft_${year}_005global.nc\'/"\
      -e "s/foutfile2 = .*$/foutfile2 = \'clm3pft_${year}_05global.nc\'/"
  cat scenario_namelist.in
  cp clm3pft_${yprev}_005global.nc clm3pft_${year}_005global.nc
  cp clm3pft_${yprev}_05global.nc clm3pft_${year}_05global.nc
  ./forest_sage scenario_namelist.in
done
