# Supplementary material for: A Generalized Deforestation and Land-Use Change Scenario Generator for Use in Climate Modelling Studies
Source: PLoS One. 2015 Sep 22;10(9):e0136154. doi: 10.1371/journal.pone.0136154 (PMC4579079; doi:10.1371/journal.pone.0136154)
Supplement: S1 File — FOREST-SAGE version 1.0 source code combined with FortranGIS library package containing shapelib module. The model is written in Fortran90 and requires Fortran and NetCDF libraries installed. (ZIP) [file pone.0136154.s001.zip › scripts/scenario_namelist.in]

&parameters
 k_rivers = 3.5
 k_roads = 3.5
 k_pop = 5.0
 k_frag = 5.0
 betap = 4.0
 betaq =  4.0
 road_tau = 100.
 river_tau = 5.
 pop_dist_tau = 15.
 pop_den_tau = 20.
 tauf = 75.
 park_protection = 0.8,
 log_area = 1.5,
 iscenario = 1
 lperturb = 16*.false.
 fperturb = .true.
 plev = 0.2,
 fplev = 2.0,
 finfile = 'clm3pft_2001_005global.nc'
 foutfile1 = 'clm3pft_2002_005global.nc'
 foutfile2 = 'clm3pft_2002_05global.nc'
 iyear = 1
/
