# Supplementary material for: A Generalized Deforestation and Land-Use Change Scenario Generator for Use in Climate Modelling Studies
Source: PLoS One. 2015 Sep 22;10(9):e0136154. doi: 10.1371/journal.pone.0136154 (PMC4579079; doi:10.1371/journal.pone.0136154)
Supplement: S1 File — FOREST-SAGE version 1.0 source code combined with FortranGIS library package containing shapelib module. The model is written in Fortran90 and requires Fortran and NetCDF libraries installed. (ZIP) [file pone.0136154.s001.zip › source/Makefile]

CC = gcc
FC = gfortran
FCFLAGS = -fopenmp -O3 $(INCLUDES)
CFLAGS = -O3  $(INCLUDES)
LIBS = -lshp -lnetcdff -lnetcdf 
INCLUDES = -I/usr/include  
TARGET = forest_sage
SRCS =  shapelibint.c mo_constants.f90 shapelib.F90  fortranc.F90  forest_sage.f90

OBJS = $(addsuffix .o,$(basename $(SRCS)))

$(TARGET) : $(OBJS)
	$(FC) $(FCFLAGS) -o $@ $^ $(LIBS)  
%.o: %.c
	$(CC) -c $(CFLAGS) -o $@ $<
%.o: %.f90 
	$(FC) -c $(FCFLAGS) -o $@ $<
%.o: %.F90 
	$(FC) -c $(FCFLAGS) -o $@ $<


.PHONY : clean
clean:
	rm -f *.o *.mod

shapelibint.o : shapelibint.c

fortranc.o : fortranc.F90 shapelibint.o

shapelib.o : shapelib.F90 fortranc.o

mo_constants.o : mo_constants.f90

forest_sage.o : forest_sage.f90 shapelib.o fortranc.o shapelibint.o
