# Supplementary material for: A Generalized Deforestation and Land-Use Change Scenario Generator for Use in Climate Modelling Studies
Source: PLoS One. 2015 Sep 22;10(9):e0136154. doi: 10.1371/journal.pone.0136154 (PMC4579079; doi:10.1371/journal.pone.0136154)
Supplement: S1 File — FOREST-SAGE version 1.0 source code combined with FortranGIS library package containing shapelib module. The model is written in Fortran90 and requires Fortran and NetCDF libraries installed. (ZIP) [file pone.0136154.s001.zip › source/mo_constants.mod]

GFORTRAN module version '10' created from mo_constants.f90
MD5:4da75436a716cac5d46b0e734256f0f4 -- If you edit this, you'll get what you deserve.

(() () () () () () () () () () () () () () () () () () () () () () () ()
() () ())

()

()

()

()

()

(2 '__convert_i4_r4' '(intrinsic)' '' 1 ((PROCEDURE UNKNOWN-INTENT
UNKNOWN-PROC UNKNOWN UNKNOWN 0 0 FUNCTION ELEMENTAL PURE) (REAL 4 0 0 0
REAL ()) 0 0 () () 2 () () () 0 0)
3 'atan2' '(intrinsic)' '' 1 ((PROCEDURE UNKNOWN-INTENT UNKNOWN-PROC
UNKNOWN UNKNOWN 0 0 FUNCTION) (UNKNOWN 0 0 0 0 UNKNOWN ()) 0 0 () () 3 ()
() () 0 0)
4 'beta_sf' 'mo_constants' '' 1 ((VARIABLE UNKNOWN-INTENT UNKNOWN-PROC
UNKNOWN IMPLICIT-SAVE 0 0) (REAL 4 0 0 0 REAL ()) 0 0 () () 0 () () () 0
0)
5 'betap' 'mo_constants' '' 1 ((VARIABLE UNKNOWN-INTENT UNKNOWN-PROC
UNKNOWN IMPLICIT-SAVE 0 0) (REAL 4 0 0 0 REAL ()) 0 0 () () 0 () () () 0
0)
6 'betap_p' 'mo_constants' '' 1 ((VARIABLE UNKNOWN-INTENT UNKNOWN-PROC
UNKNOWN IMPLICIT-SAVE 0 0) (REAL 4 0 0 0 REAL ()) 0 0 () () 0 () () () 0
0)
7 'betaq' 'mo_constants' '' 1 ((VARIABLE UNKNOWN-INTENT UNKNOWN-PROC
UNKNOWN IMPLICIT-SAVE 0 0) (REAL 4 0 0 0 REAL ()) 0 0 () () 0 () () () 0
0)
8 'betaq_p' 'mo_constants' '' 1 ((VARIABLE UNKNOWN-INTENT UNKNOWN-PROC
UNKNOWN IMPLICIT-SAVE 0 0) (REAL 4 0 0 0 REAL ()) 0 0 () () 0 () () () 0
0)
9 'ctry' 'mo_constants' '' 1 ((VARIABLE UNKNOWN-INTENT UNKNOWN-PROC
UNKNOWN IMPLICIT-SAVE 0 0 DIMENSION) (CHARACTER 1 0 0 0 CHARACTER ((
CONSTANT (INTEGER 4 0 0 0 INTEGER ()) 0 '3'))) 0 0 () (1 0 EXPLICIT (
CONSTANT (INTEGER 4 0 0 0 INTEGER ()) 0 '1') (CONSTANT (INTEGER 4 0 0 0
INTEGER ()) 0 '6')) 0 () () () 0 0)
10 'deforest_rate' 'mo_constants' '' 1 ((PARAMETER UNKNOWN-INTENT
UNKNOWN-PROC UNKNOWN IMPLICIT-SAVE 0 0 DIMENSION) (REAL 4 0 0 0 REAL ())
0 0 () (ARRAY (REAL 4 0 0 0 REAL ()) 1 (((CONSTANT (REAL 4 0 0 0 REAL ())
0 '0.96bb990@-2') ())) ('1')) (1 0 EXPLICIT (CONSTANT (INTEGER 4 0 0 0
INTEGER ()) 0 '1') (CONSTANT (INTEGER 4 0 0 0 INTEGER ()) 0 '1')) 0 () ()
() 0 0)
11 'dxy' 'mo_constants' '' 1 ((PARAMETER UNKNOWN-INTENT UNKNOWN-PROC
UNKNOWN IMPLICIT-SAVE 0 0) (INTEGER 4 0 0 0 INTEGER ()) 0 0 () (
CONSTANT (INTEGER 4 0 0 0 INTEGER ()) 0 '3') () 0 () () () 0 0)
12 'dxy_pop' 'mo_constants' '' 1 ((VARIABLE UNKNOWN-INTENT UNKNOWN-PROC
UNKNOWN IMPLICIT-SAVE 0 0) (INTEGER 4 0 0 0 INTEGER ()) 0 0 () () 0 () ()
() 0 0)
13 'eps' 'mo_constants' '' 1 ((PARAMETER UNKNOWN-INTENT UNKNOWN-PROC
UNKNOWN IMPLICIT-SAVE 0 0) (REAL 4 0 0 0 REAL ()) 0 0 () (CONSTANT (
REAL 4 0 0 0 REAL ()) 0 '0.2000000@-5') () 0 () () () 0 0)
14 'epsilon' '(intrinsic)' '' 1 ((PROCEDURE UNKNOWN-INTENT UNKNOWN-PROC
UNKNOWN UNKNOWN 0 0 FUNCTION) (UNKNOWN 0 0 0 0 UNKNOWN ()) 0 0 () () 14
() () () 0 0)
15 'fperturb' 'mo_constants' '' 1 ((VARIABLE UNKNOWN-INTENT UNKNOWN-PROC
UNKNOWN IMPLICIT-SAVE 0 0) (LOGICAL 4 0 0 0 LOGICAL ()) 0 0 () () 0 () ()
() 0 0)
16 'fplev' 'mo_constants' '' 1 ((VARIABLE UNKNOWN-INTENT UNKNOWN-PROC
UNKNOWN IMPLICIT-SAVE 0 0) (REAL 4 0 0 0 REAL ()) 0 0 () () 0 () () () 0
0)
17 'gisdata' 'mo_constants' '' 1 ((PARAMETER UNKNOWN-INTENT UNKNOWN-PROC
UNKNOWN IMPLICIT-SAVE 0 0) (CHARACTER 1 0 0 0 CHARACTER ((CONSTANT (
INTEGER 4 0 0 0 INTEGER ()) 0 '38'))) 0 0 () (CONSTANT (CHARACTER 1 0 0
0 CHARACTER (())) 0 38 '/home/netapp-clima-shared/OBS/GISDATA/') () 0 ()
() () 0 0)
18 'iforest' 'mo_constants' '' 1 ((PARAMETER UNKNOWN-INTENT UNKNOWN-PROC
UNKNOWN IMPLICIT-SAVE 0 0) (INTEGER 4 0 0 0 INTEGER ()) 0 0 () (
CONSTANT (INTEGER 4 0 0 0 INTEGER ()) 0 '4') () 0 () () () 0 0)
19 'igrass' 'mo_constants' '' 1 ((PARAMETER UNKNOWN-INTENT UNKNOWN-PROC
UNKNOWN IMPLICIT-SAVE 0 0) (INTEGER 4 0 0 0 INTEGER ()) 0 0 () (
CONSTANT (INTEGER 4 0 0 0 INTEGER ()) 0 '14') () 0 () () () 0 0)
20 'init_perturb' 'mo_constants' '' 1 ((PROCEDURE UNKNOWN-INTENT
MODULE-PROC DECL UNKNOWN 0 0 SUBROUTINE) (UNKNOWN 0 0 0 0 UNKNOWN ()) 0
0 () () 0 () () () 0 0)
21 'iscenario' 'mo_constants' '' 1 ((VARIABLE UNKNOWN-INTENT
UNKNOWN-PROC UNKNOWN IMPLICIT-SAVE 0 0) (REAL 4 0 0 0 REAL ()) 0 0 () ()
0 () () () 0 0)
22 'k_frag' 'mo_constants' '' 1 ((VARIABLE UNKNOWN-INTENT UNKNOWN-PROC
UNKNOWN IMPLICIT-SAVE 0 0) (REAL 4 0 0 0 REAL ()) 0 0 () () 0 () () () 0
0)
23 'k_frag_p' 'mo_constants' '' 1 ((VARIABLE UNKNOWN-INTENT UNKNOWN-PROC
UNKNOWN IMPLICIT-SAVE 0 0) (REAL 4 0 0 0 REAL ()) 0 0 () () 0 () () () 0
0)
24 'k_pop' 'mo_constants' '' 1 ((VARIABLE UNKNOWN-INTENT UNKNOWN-PROC
UNKNOWN IMPLICIT-SAVE 0 0) (REAL 4 0 0 0 REAL ()) 0 0 () () 0 () () () 0
0)
25 'k_pop_p' 'mo_constants' '' 1 ((VARIABLE UNKNOWN-INTENT UNKNOWN-PROC
UNKNOWN IMPLICIT-SAVE 0 0) (REAL 4 0 0 0 REAL ()) 0 0 () () 0 () () () 0
0)
26 'k_rivers' 'mo_constants' '' 1 ((VARIABLE UNKNOWN-INTENT UNKNOWN-PROC
UNKNOWN IMPLICIT-SAVE 0 0) (REAL 4 0 0 0 REAL ()) 0 0 () () 0 () () () 0
0)
27 'k_rivers_p' 'mo_constants' '' 1 ((VARIABLE UNKNOWN-INTENT
UNKNOWN-PROC UNKNOWN IMPLICIT-SAVE 0 0) (REAL 4 0 0 0 REAL ()) 0 0 () ()
0 () () () 0 0)
28 'k_roads' 'mo_constants' '' 1 ((VARIABLE UNKNOWN-INTENT UNKNOWN-PROC
UNKNOWN IMPLICIT-SAVE 0 0) (REAL 4 0 0 0 REAL ()) 0 0 () () 0 () () () 0
0)
29 'k_roads_p' 'mo_constants' '' 1 ((VARIABLE UNKNOWN-INTENT
UNKNOWN-PROC UNKNOWN IMPLICIT-SAVE 0 0) (REAL 4 0 0 0 REAL ()) 0 0 () ()
0 () () () 0 0)
30 'kmperdeg' 'mo_constants' '' 1 ((PARAMETER UNKNOWN-INTENT
UNKNOWN-PROC UNKNOWN IMPLICIT-SAVE 0 0) (REAL 4 0 0 0 REAL ()) 0 0 () (
CONSTANT (REAL 4 0 0 0 REAL ()) 0 '0.6f00000@2') () 0 () () () 0 0)
31 'laffr' 'mo_constants' '' 1 ((VARIABLE UNKNOWN-INTENT UNKNOWN-PROC
UNKNOWN IMPLICIT-SAVE 0 0) (INTEGER 4 0 0 0 INTEGER ()) 0 0 () () 0 () ()
() 0 0)
32 'lfore' 'mo_constants' '' 1 ((VARIABLE UNKNOWN-INTENT UNKNOWN-PROC
UNKNOWN IMPLICIT-SAVE 0 0) (INTEGER 4 0 0 0 INTEGER ()) 0 0 () () 0 () ()
() 0 0)
33 'llogg' 'mo_constants' '' 1 ((VARIABLE UNKNOWN-INTENT UNKNOWN-PROC
UNKNOWN IMPLICIT-SAVE 0 0) (INTEGER 4 0 0 0 INTEGER ()) 0 0 () () 0 () ()
() 0 0)
34 'log_area' 'mo_constants' '' 1 ((VARIABLE UNKNOWN-INTENT UNKNOWN-PROC
UNKNOWN IMPLICIT-SAVE 0 0 DIMENSION) (REAL 4 0 0 0 REAL ()) 0 0 () (1 0
EXPLICIT (CONSTANT (INTEGER 4 0 0 0 INTEGER ()) 0 '1') (CONSTANT (
INTEGER 4 0 0 0 INTEGER ()) 0 '1')) 0 () () () 0 0)
35 'log_area_p' 'mo_constants' '' 1 ((VARIABLE UNKNOWN-INTENT
UNKNOWN-PROC UNKNOWN IMPLICIT-SAVE 0 0) (REAL 4 0 0 0 REAL ()) 0 0 () ()
0 () () () 0 0)
36 'lpark' 'mo_constants' '' 1 ((VARIABLE UNKNOWN-INTENT UNKNOWN-PROC
UNKNOWN IMPLICIT-SAVE 0 0) (INTEGER 4 0 0 0 INTEGER ()) 0 0 () () 0 () ()
() 0 0)
37 'lperturb' 'mo_constants' '' 1 ((VARIABLE UNKNOWN-INTENT UNKNOWN-PROC
UNKNOWN IMPLICIT-SAVE 0 0 DIMENSION) (LOGICAL 4 0 0 0 LOGICAL ()) 0 0 ()
(1 0 EXPLICIT (CONSTANT (INTEGER 4 0 0 0 INTEGER ()) 0 '1') (CONSTANT (
INTEGER 4 0 0 0 INTEGER ()) 0 '16')) 0 () () () 0 0)
38 'lpopu' 'mo_constants' '' 1 ((VARIABLE UNKNOWN-INTENT UNKNOWN-PROC
UNKNOWN IMPLICIT-SAVE 0 0) (INTEGER 4 0 0 0 INTEGER ()) 0 0 () () 0 () ()
() 0 0)
39 'lrive' 'mo_constants' '' 1 ((VARIABLE UNKNOWN-INTENT UNKNOWN-PROC
UNKNOWN IMPLICIT-SAVE 0 0) (INTEGER 4 0 0 0 INTEGER ()) 0 0 () () 0 () ()
() 0 0)
40 'lroad' 'mo_constants' '' 1 ((VARIABLE UNKNOWN-INTENT UNKNOWN-PROC
UNKNOWN IMPLICIT-SAVE 0 0) (INTEGER 4 0 0 0 INTEGER ()) 0 0 () () 0 () ()
() 0 0)
41 'mo_constants' 'mo_constants' '' 1 ((MODULE UNKNOWN-INTENT
UNKNOWN-PROC UNKNOWN UNKNOWN 0 0) (UNKNOWN 0 0 0 0 UNKNOWN ()) 0 0 () ()
0 () () () 0 0)
42 'ncpopufile' 'mo_constants' '' 1 ((PARAMETER UNKNOWN-INTENT
UNKNOWN-PROC UNKNOWN IMPLICIT-SAVE 0 0) (CHARACTER 1 0 0 0 CHARACTER ((
CONSTANT (INTEGER 4 0 0 0 INTEGER ()) 0 '62'))) 0 0 () (CONSTANT (
CHARACTER 1 0 0 0 CHARACTER (())) 0 62
'/home/netapp-clima/users/lcaporas/sage/software/afripop_1km.nc') () 0 ()
() () 0 0)
43 'nctry' 'mo_constants' '' 1 ((PARAMETER UNKNOWN-INTENT UNKNOWN-PROC
UNKNOWN IMPLICIT-SAVE 0 0) (INTEGER 4 0 0 0 INTEGER ()) 0 0 () (
CONSTANT (INTEGER 4 0 0 0 INTEGER ()) 0 '6') () 0 () () () 0 0)
44 'npft' 'mo_constants' '' 1 ((PARAMETER UNKNOWN-INTENT UNKNOWN-PROC
UNKNOWN IMPLICIT-SAVE 0 0) (INTEGER 4 0 0 0 INTEGER ()) 0 0 () (
CONSTANT (INTEGER 4 0 0 0 INTEGER ()) 0 '17') () 0 () () () 0 0)
45 'nzlat' 'mo_constants' '' 1 ((VARIABLE UNKNOWN-INTENT UNKNOWN-PROC
UNKNOWN IMPLICIT-SAVE 0 0 DIMENSION) (INTEGER 4 0 0 0 INTEGER ()) 0 0 ()
(1 0 EXPLICIT (CONSTANT (INTEGER 4 0 0 0 INTEGER ()) 0 '1') (CONSTANT (
INTEGER 4 0 0 0 INTEGER ()) 0 '1')) 0 () () () 0 0)
46 'nzlon' 'mo_constants' '' 1 ((VARIABLE UNKNOWN-INTENT UNKNOWN-PROC
UNKNOWN IMPLICIT-SAVE 0 0 DIMENSION) (INTEGER 4 0 0 0 INTEGER ()) 0 0 ()
(1 0 EXPLICIT (CONSTANT (INTEGER 4 0 0 0 INTEGER ()) 0 '1') (CONSTANT (
INTEGER 4 0 0 0 INTEGER ()) 0 '1')) 0 () () () 0 0)
47 'nzone' 'mo_constants' '' 1 ((PARAMETER UNKNOWN-INTENT UNKNOWN-PROC
UNKNOWN IMPLICIT-SAVE 0 0) (INTEGER 4 0 0 0 INTEGER ()) 0 0 () (
CONSTANT (INTEGER 4 0 0 0 INTEGER ()) 0 '1') () 0 () () () 0 0)
48 'park_protection' 'mo_constants' '' 1 ((VARIABLE UNKNOWN-INTENT
UNKNOWN-PROC UNKNOWN IMPLICIT-SAVE 0 0 DIMENSION) (REAL 4 0 0 0 REAL ())
0 0 () (1 0 EXPLICIT (CONSTANT (INTEGER 4 0 0 0 INTEGER ()) 0 '1') (
CONSTANT (INTEGER 4 0 0 0 INTEGER ()) 0 '1')) 0 () () () 0 0)
49 'park_protection_p' 'mo_constants' '' 1 ((VARIABLE UNKNOWN-INTENT
UNKNOWN-PROC UNKNOWN IMPLICIT-SAVE 0 0) (REAL 4 0 0 0 REAL ()) 0 0 () ()
0 () () () 0 0)
50 'parkdata' 'mo_constants' '' 1 ((PARAMETER UNKNOWN-INTENT
UNKNOWN-PROC UNKNOWN IMPLICIT-SAVE 0 0) (CHARACTER 1 0 0 0 CHARACTER ((
CONSTANT (INTEGER 4 0 0 0 INTEGER ()) 0 '39'))) 0 0 () (CONSTANT (
CHARACTER 1 0 0 0 CHARACTER (())) 0 39
'/home/netapp-clima/users/lcaporas/sage/') () 0 () () () 0 0)
51 'perturb' 'mo_constants' '' 1 ((PROCEDURE UNKNOWN-INTENT MODULE-PROC
DECL UNKNOWN 0 0 FUNCTION) (REAL 4 0 0 0 REAL ()) 52 0 (53 54) () 51 ()
() () 0 0)
55 'pi' 'mo_constants' '' 1 ((PARAMETER UNKNOWN-INTENT UNKNOWN-PROC
UNKNOWN IMPLICIT-SAVE 0 0) (REAL 4 0 0 0 REAL ()) 0 0 () (CONSTANT (
REAL 4 0 0 0 REAL ()) 0 '0.3243f6c@1') () 0 () () () 0 0)
56 'pi2' 'mo_constants' '' 1 ((PARAMETER UNKNOWN-INTENT UNKNOWN-PROC
UNKNOWN IMPLICIT-SAVE 0 0) (REAL 4 0 0 0 REAL ()) 0 0 () (CONSTANT (
REAL 4 0 0 0 REAL ()) 0 '0.6487ed8@1') () 0 () () () 0 0)
57 'plev' 'mo_constants' '' 1 ((VARIABLE UNKNOWN-INTENT UNKNOWN-PROC
UNKNOWN IMPLICIT-SAVE 0 0) (REAL 4 0 0 0 REAL ()) 0 0 () () 0 () () () 0
0)
58 'pop_den_tau' 'mo_constants' '' 1 ((VARIABLE UNKNOWN-INTENT
UNKNOWN-PROC UNKNOWN IMPLICIT-SAVE 0 0) (REAL 4 0 0 0 REAL ()) 0 0 () ()
0 () () () 0 0)
59 'pop_den_tau_p' 'mo_constants' '' 1 ((VARIABLE UNKNOWN-INTENT
UNKNOWN-PROC UNKNOWN IMPLICIT-SAVE 0 0) (REAL 4 0 0 0 REAL ()) 0 0 () ()
0 () () () 0 0)
60 'pop_dist_tau' 'mo_constants' '' 1 ((VARIABLE UNKNOWN-INTENT
UNKNOWN-PROC UNKNOWN IMPLICIT-SAVE 0 0) (REAL 4 0 0 0 REAL ()) 0 0 () ()
0 () () () 0 0)
61 'pop_dist_tau_p' 'mo_constants' '' 1 ((VARIABLE UNKNOWN-INTENT
UNKNOWN-PROC UNKNOWN IMPLICIT-SAVE 0 0) (REAL 4 0 0 0 REAL ()) 0 0 () ()
0 () () () 0 0)
62 'river_tau' 'mo_constants' '' 1 ((VARIABLE UNKNOWN-INTENT
UNKNOWN-PROC UNKNOWN IMPLICIT-SAVE 0 0) (REAL 4 0 0 0 REAL ()) 0 0 () ()
0 () () () 0 0)
63 'river_tau_p' 'mo_constants' '' 1 ((VARIABLE UNKNOWN-INTENT
UNKNOWN-PROC UNKNOWN IMPLICIT-SAVE 0 0) (REAL 4 0 0 0 REAL ()) 0 0 () ()
0 () () () 0 0)
64 'road_tau' 'mo_constants' '' 1 ((VARIABLE UNKNOWN-INTENT UNKNOWN-PROC
UNKNOWN IMPLICIT-SAVE 0 0) (REAL 4 0 0 0 REAL ()) 0 0 () () 0 () () () 0
0)
65 'road_tau_p' 'mo_constants' '' 1 ((VARIABLE UNKNOWN-INTENT
UNKNOWN-PROC UNKNOWN IMPLICIT-SAVE 0 0) (REAL 4 0 0 0 REAL ()) 0 0 () ()
0 () () () 0 0)
66 'scenario' 'mo_constants' '' 1 ((PROCEDURE UNKNOWN-INTENT MODULE-PROC
DECL UNKNOWN 0 0 FUNCTION IMPLICIT_PURE) (REAL 4 0 0 0 REAL ()) 67 0 (
68 69 70) () 66 () () () 0 0)
71 'spatial_perturb' 'mo_constants' '' 1 ((PROCEDURE UNKNOWN-INTENT
MODULE-PROC DECL UNKNOWN 0 0 SUBROUTINE ALWAYS_EXPLICIT) (UNKNOWN 0 0 0
0 UNKNOWN ()) 72 0 (73) () 0 () () () 0 0)
74 'tauf' 'mo_constants' '' 1 ((VARIABLE UNKNOWN-INTENT UNKNOWN-PROC
UNKNOWN IMPLICIT-SAVE 0 0) (REAL 4 0 0 0 REAL ()) 0 0 () () 0 () () () 0
0)
75 'tauf_p' 'mo_constants' '' 1 ((VARIABLE UNKNOWN-INTENT UNKNOWN-PROC
UNKNOWN IMPLICIT-SAVE 0 0) (REAL 4 0 0 0 REAL ()) 0 0 () () 0 () () () 0
0)
76 'zlat1' 'mo_constants' '' 1 ((VARIABLE UNKNOWN-INTENT UNKNOWN-PROC
UNKNOWN IMPLICIT-SAVE 0 0 DIMENSION) (INTEGER 4 0 0 0 INTEGER ()) 0 0 ()
(1 0 EXPLICIT (CONSTANT (INTEGER 4 0 0 0 INTEGER ()) 0 '1') (CONSTANT (
INTEGER 4 0 0 0 INTEGER ()) 0 '1')) 0 () () () 0 0)
77 'zlat2' 'mo_constants' '' 1 ((VARIABLE UNKNOWN-INTENT UNKNOWN-PROC
UNKNOWN IMPLICIT-SAVE 0 0 DIMENSION) (INTEGER 4 0 0 0 INTEGER ()) 0 0 ()
(1 0 EXPLICIT (CONSTANT (INTEGER 4 0 0 0 INTEGER ()) 0 '1') (CONSTANT (
INTEGER 4 0 0 0 INTEGER ()) 0 '1')) 0 () () () 0 0)
78 'zlon1' 'mo_constants' '' 1 ((VARIABLE UNKNOWN-INTENT UNKNOWN-PROC
UNKNOWN IMPLICIT-SAVE 0 0 DIMENSION) (INTEGER 4 0 0 0 INTEGER ()) 0 0 ()
(1 0 EXPLICIT (CONSTANT (INTEGER 4 0 0 0 INTEGER ()) 0 '1') (CONSTANT (
INTEGER 4 0 0 0 INTEGER ()) 0 '1')) 0 () () () 0 0)
79 'zlon2' 'mo_constants' '' 1 ((VARIABLE UNKNOWN-INTENT UNKNOWN-PROC
UNKNOWN IMPLICIT-SAVE 0 0 DIMENSION) (INTEGER 4 0 0 0 INTEGER ()) 0 0 ()
(1 0 EXPLICIT (CONSTANT (INTEGER 4 0 0 0 INTEGER ()) 0 '1') (CONSTANT (
INTEGER 4 0 0 0 INTEGER ()) 0 '1')) 0 () () () 0 0)
80 'zonlat1' 'mo_constants' '' 1 ((PARAMETER UNKNOWN-INTENT UNKNOWN-PROC
UNKNOWN IMPLICIT-SAVE 0 0 DIMENSION) (REAL 4 0 0 0 REAL ()) 0 0 () (
ARRAY (REAL 4 0 0 0 REAL ()) 1 (((CONSTANT (REAL 4 0 0 0 REAL ()) 0
'-0.4000000@1') ())) ('1')) (1 0 EXPLICIT (CONSTANT (INTEGER 4 0 0 0
INTEGER ()) 0 '1') (CONSTANT (INTEGER 4 0 0 0 INTEGER ()) 0 '1')) 0 () ()
() 0 0)
81 'zonlat2' 'mo_constants' '' 1 ((PARAMETER UNKNOWN-INTENT UNKNOWN-PROC
UNKNOWN IMPLICIT-SAVE 0 0 DIMENSION) (REAL 4 0 0 0 REAL ()) 0 0 () (
ARRAY (REAL 4 0 0 0 REAL ()) 1 (((CONSTANT (REAL 4 0 0 0 REAL ()) 0
'0.4000000@1') ())) ('1')) (1 0 EXPLICIT (CONSTANT (INTEGER 4 0 0 0
INTEGER ()) 0 '1') (CONSTANT (INTEGER 4 0 0 0 INTEGER ()) 0 '1')) 0 () ()
() 0 0)
82 'zonlon1' 'mo_constants' '' 1 ((PARAMETER UNKNOWN-INTENT UNKNOWN-PROC
UNKNOWN IMPLICIT-SAVE 0 0 DIMENSION) (REAL 4 0 0 0 REAL ()) 0 0 () (
ARRAY (REAL 4 0 0 0 REAL ()) 1 (((CONSTANT (REAL 4 0 0 0 REAL ()) 0
'0.1200000@2') ())) ('1')) (1 0 EXPLICIT (CONSTANT (INTEGER 4 0 0 0
INTEGER ()) 0 '1') (CONSTANT (INTEGER 4 0 0 0 INTEGER ()) 0 '1')) 0 () ()
() 0 0)
83 'zonlon2' 'mo_constants' '' 1 ((PARAMETER UNKNOWN-INTENT UNKNOWN-PROC
UNKNOWN IMPLICIT-SAVE 0 0 DIMENSION) (REAL 4 0 0 0 REAL ()) 0 0 () (
ARRAY (REAL 4 0 0 0 REAL ()) 1 (((CONSTANT (REAL 4 0 0 0 REAL ()) 0
'0.1a00000@2') ())) ('1')) (1 0 EXPLICIT (CONSTANT (INTEGER 4 0 0 0
INTEGER ()) 0 '1') (CONSTANT (INTEGER 4 0 0 0 INTEGER ()) 0 '1')) 0 () ()
() 0 0)
53 'rval' '' '' 52 ((VARIABLE IN UNKNOWN-PROC UNKNOWN UNKNOWN 0 0 DUMMY)
(REAL 4 0 0 0 REAL ()) 0 0 () () 0 () () () 0 0)
54 'lp' '' '' 52 ((VARIABLE IN UNKNOWN-PROC UNKNOWN UNKNOWN 0 0 DUMMY) (
LOGICAL 4 0 0 0 LOGICAL ()) 0 0 () () 0 () () () 0 0)
68 'ix' '' '' 67 ((VARIABLE IN UNKNOWN-PROC UNKNOWN UNKNOWN 0 0 DUMMY) (
INTEGER 4 0 0 0 INTEGER ()) 0 0 () () 0 () () () 0 0)
69 'rscheme' '' '' 67 ((VARIABLE IN UNKNOWN-PROC UNKNOWN UNKNOWN 0 0
DUMMY) (REAL 4 0 0 0 REAL ()) 0 0 () () 0 () () () 0 0)
70 'rval' '' '' 67 ((VARIABLE IN UNKNOWN-PROC UNKNOWN UNKNOWN 0 0 DUMMY)
(REAL 4 0 0 0 REAL ()) 0 0 () () 0 () () () 0 0)
73 'matrix' '' '' 72 ((VARIABLE INOUT UNKNOWN-PROC UNKNOWN UNKNOWN 0 0
DIMENSION DUMMY) (REAL 4 0 0 0 REAL ()) 0 0 () (2 0 ASSUMED_SHAPE (
CONSTANT (INTEGER 4 0 0 0 INTEGER ()) 0 '1') () (CONSTANT (INTEGER 4 0 0
0 INTEGER ()) 0 '1') ()) 0 () () () 0 0)
)

('__convert_i4_r4' 0 2 'atan2' 0 3 'beta_sf' 0 4 'betap' 0 5 'betap_p' 0
6 'betaq' 0 7 'betaq_p' 0 8 'ctry' 0 9 'deforest_rate' 0 10 'dxy' 0 11
'dxy_pop' 0 12 'eps' 0 13 'epsilon' 0 14 'fperturb' 0 15 'fplev' 0 16
'gisdata' 0 17 'iforest' 0 18 'igrass' 0 19 'init_perturb' 0 20
'iscenario' 0 21 'k_frag' 0 22 'k_frag_p' 0 23 'k_pop' 0 24 'k_pop_p' 0
25 'k_rivers' 0 26 'k_rivers_p' 0 27 'k_roads' 0 28 'k_roads_p' 0 29
'kmperdeg' 0 30 'laffr' 0 31 'lfore' 0 32 'llogg' 0 33 'log_area' 0 34
'log_area_p' 0 35 'lpark' 0 36 'lperturb' 0 37 'lpopu' 0 38 'lrive' 0 39
'lroad' 0 40 'mo_constants' 0 41 'ncpopufile' 0 42 'nctry' 0 43 'npft' 0
44 'nzlat' 0 45 'nzlon' 0 46 'nzone' 0 47 'park_protection' 0 48
'park_protection_p' 0 49 'parkdata' 0 50 'perturb' 0 51 'pi' 0 55 'pi2'
0 56 'plev' 0 57 'pop_den_tau' 0 58 'pop_den_tau_p' 0 59 'pop_dist_tau'
0 60 'pop_dist_tau_p' 0 61 'river_tau' 0 62 'river_tau_p' 0 63 'road_tau'
0 64 'road_tau_p' 0 65 'scenario' 0 66 'spatial_perturb' 0 71 'tauf' 0
74 'tauf_p' 0 75 'zlat1' 0 76 'zlat2' 0 77 'zlon1' 0 78 'zlon2' 0 79
'zonlat1' 0 80 'zonlat2' 0 81 'zonlon1' 0 82 'zonlon2' 0 83)
