# Supplementary material for: A Generalized Deforestation and Land-Use Change Scenario Generator for Use in Climate Modelling Studies
Source: PLoS One. 2015 Sep 22;10(9):e0136154. doi: 10.1371/journal.pone.0136154 (PMC4579079; doi:10.1371/journal.pone.0136154)
Supplement: S1 File — FOREST-SAGE version 1.0 source code combined with FortranGIS library package containing shapelib module. The model is written in Fortran90 and requires Fortran and NetCDF libraries installed. (ZIP) [file pone.0136154.s001.zip › source/fortranc.mod]

GFORTRAN module version '10' created from fortranc.F90
MD5:802a2190f395af45cb5babb14de7db1a -- If you edit this, you'll get what you deserve.

(() () () () () () () () () () () () () () () () () () () () () () () ()
() (2) ())

()

(('c_ptr_ptr' 'fortranc' 3) ('c_ptr_ptr_new' 'fortranc' 4 5) ('strlen'
'fortranc' 6 7 8 9) ('strtofchar' 'fortranc' 10 11 12 13))

()

()

()

(3 'C_ptr_ptr' 'fortranc' '' 1 ((DERIVED UNKNOWN-INTENT UNKNOWN-PROC
UNKNOWN UNKNOWN 0 0 POINTER_COMP PRIVATE_COMP) (UNKNOWN 0 0 0 0 UNKNOWN
()) 0 0 () () 0 ((14 'elem' (DERIVED 15 0 0 0 DERIVED ()) (1 0 DEFERRED
() ()) (UNKNOWN-FL UNKNOWN-INTENT UNKNOWN-PROC UNKNOWN UNKNOWN 0 0
DIMENSION POINTER) UNKNOWN-ACCESS (NULL (UNKNOWN 0 0 0 0 UNKNOWN ()) 0))
(16 'buffer' (CHARACTER 1 0 0 0 CHARACTER ((CONSTANT (INTEGER 4 0 0 0
INTEGER ()) 0 '1'))) (1 0 DEFERRED () ()) (UNKNOWN-FL UNKNOWN-INTENT
UNKNOWN-PROC UNKNOWN UNKNOWN 0 0 DIMENSION POINTER) UNKNOWN-ACCESS (
NULL (UNKNOWN 0 0 0 0 UNKNOWN ()) 0))) PRIVATE (() () () ()) () 0 0
83819441)
17 'c_ptr_ptr' 'fortranc' '' 1 ((PROCEDURE UNKNOWN-INTENT UNKNOWN-PROC
DECL UNKNOWN 0 0 FUNCTION GENERIC) (UNKNOWN 0 0 0 0 UNKNOWN ()) 0 0 () ()
0 () () () 0 0)
18 'c_ptr_ptr_getobject' 'fortranc' '' 1 ((PROCEDURE UNKNOWN-INTENT
MODULE-PROC DECL UNKNOWN 0 0 FUNCTION IMPLICIT_PURE) (DERIVED 15 0 0 0
DERIVED ()) 19 0 (20) () 18 () () () 0 0)
21 'c_ptr_ptr_getptr' 'fortranc' '' 1 ((PROCEDURE UNKNOWN-INTENT
MODULE-PROC DECL UNKNOWN 0 0 FUNCTION IMPLICIT_PURE) (DERIVED 15 0 0 0
DERIVED ()) 22 0 (23 24) () 21 () () () 0 0)
25 'c_ptr_ptr_getsize' 'fortranc' '' 1 ((PROCEDURE UNKNOWN-INTENT
MODULE-PROC DECL UNKNOWN 0 0 FUNCTION IMPLICIT_PURE) (INTEGER 4 0 0 0
INTEGER ()) 26 0 (27) () 25 () () () 0 0)
28 'fchartostr' 'fortranc' '' 1 ((PROCEDURE UNKNOWN-INTENT MODULE-PROC
DECL UNKNOWN 0 0 FUNCTION IMPLICIT_PURE) (CHARACTER 1 0 1 0 CHARACTER (
(OP (INTEGER 4 0 0 0 INTEGER ()) 0 PLUS (FUNCTION (INTEGER 4 0 0 0
INTEGER ()) 0 29 (('' (VARIABLE (CHARACTER 1 0 0 0 CHARACTER (())) 0 30
())) ('' ())) '__len_1_i4' 0 'len') (CONSTANT (INTEGER 4 0 0 0 INTEGER ())
0 '1')))) 31 0 (30) () 32 () () () 0 0)
33 'fchartrimtostr' 'fortranc' '' 1 ((PROCEDURE UNKNOWN-INTENT
MODULE-PROC DECL UNKNOWN 0 0 FUNCTION IMPLICIT_PURE) (CHARACTER 1 0 1 0
CHARACTER ((OP (INTEGER 4 0 0 0 INTEGER ()) 0 PLUS (FUNCTION (INTEGER 4
0 0 0 INTEGER ()) 0 34 (('' (VARIABLE (CHARACTER 1 0 0 0 CHARACTER (()))
0 35 ())) ('' ())) '__len_trim1' 0 'lnblnk') (CONSTANT (INTEGER 4 0 0 0
INTEGER ()) 0 '1')))) 36 0 (35) () 37 () () () 0 0)
2 'strtofchararr_assign' 'fortranc' '' 1 ((PROCEDURE UNKNOWN-INTENT
MODULE-PROC DECL UNKNOWN 0 0 SUBROUTINE ALWAYS_EXPLICIT) (UNKNOWN 0 0 0
0 UNKNOWN ()) 38 0 (39 40) () 0 () () () 0 0)
4 'c_ptr_ptr_new_from_fchar' 'fortranc' '' 1 ((PROCEDURE UNKNOWN-INTENT
MODULE-PROC DECL UNKNOWN 0 0 FUNCTION ALWAYS_EXPLICIT) (DERIVED 3 0 0 0
DERIVED ()) 41 0 (42) () 43 () () () 0 0)
5 'c_ptr_ptr_new_from_c' 'fortranc' '' 1 ((PROCEDURE UNKNOWN-INTENT
MODULE-PROC DECL UNKNOWN 0 0 FUNCTION) (DERIVED 3 0 0 0 DERIVED ()) 44 0
(45) () 46 () () () 0 0)
6 'strlen_ptr' 'fortranc' '' 1 ((PROCEDURE UNKNOWN-INTENT MODULE-PROC
DECL UNKNOWN 0 0 FUNCTION) (INTEGER 4 0 0 0 INTEGER ()) 47 0 (48) () 49
() () () 0 0)
7 'strlen_intarr' 'fortranc' '' 1 ((PROCEDURE UNKNOWN-INTENT MODULE-PROC
DECL UNKNOWN 0 0 FUNCTION PURE ALWAYS_EXPLICIT) (INTEGER 4 0 0 0 INTEGER
()) 50 0 (51) () 52 () () () 0 0)
8 'strlen_chararr' 'fortranc' '' 1 ((PROCEDURE UNKNOWN-INTENT
MODULE-PROC DECL UNKNOWN 0 0 FUNCTION PURE ALWAYS_EXPLICIT) (INTEGER 4 0
0 0 INTEGER ()) 53 0 (54) () 55 () () () 0 0)
9 'strlen_char' 'fortranc' '' 1 ((PROCEDURE UNKNOWN-INTENT MODULE-PROC
DECL UNKNOWN 0 0 FUNCTION PURE) (INTEGER 4 0 0 0 INTEGER ()) 56 0 (57) ()
58 () () () 0 0)
10 'strtofchar_ptr_2' 'fortranc' '' 1 ((PROCEDURE UNKNOWN-INTENT
MODULE-PROC DECL UNKNOWN 0 0 FUNCTION) (CHARACTER 1 0 0 0 CHARACTER ((
VARIABLE (INTEGER 4 0 0 0 INTEGER ()) 0 59 ()))) 60 0 (61 59) () 62 () ()
() 0 0)
11 'strtofchar_intarr' 'fortranc' '' 1 ((PROCEDURE UNKNOWN-INTENT
MODULE-PROC DECL UNKNOWN 0 0 FUNCTION IMPLICIT_PURE ALWAYS_EXPLICIT) (
CHARACTER 1 0 0 0 CHARACTER ((FUNCTION (INTEGER 4 0 0 0 INTEGER ()) 0 63
(('' (VARIABLE (INTEGER 1 0 1 0 INTEGER ()) 1 64 ((ARRAY (FULL 1 2))))))
'strlen_intarr' 1 7))) 65 0 (64) () 66 () () () 0 0)
12 'strtofchar_chararr' 'fortranc' '' 1 ((PROCEDURE UNKNOWN-INTENT
MODULE-PROC DECL UNKNOWN 0 0 FUNCTION IMPLICIT_PURE ALWAYS_EXPLICIT) (
CHARACTER 1 0 0 0 CHARACTER ((FUNCTION (INTEGER 4 0 0 0 INTEGER ()) 0 63
(('' (VARIABLE (CHARACTER 1 0 1 0 CHARACTER ((CONSTANT (INTEGER 4 0 0 0
INTEGER ()) 0 '1'))) 1 67 ((ARRAY (FULL 1 2)))))) 'strlen_chararr' 1 8)))
68 0 (67) () 69 () () () 0 0)
13 'strtofchar_char' 'fortranc' '' 1 ((PROCEDURE UNKNOWN-INTENT
MODULE-PROC DECL UNKNOWN 0 0 FUNCTION IMPLICIT_PURE) (CHARACTER 1 0 0 0
CHARACTER ((FUNCTION (INTEGER 4 0 0 0 INTEGER ()) 0 63 (('' (VARIABLE (
CHARACTER 1 0 1 0 CHARACTER (())) 0 70 ()))) 'strlen_char' 1 9))) 71 0 (
70) () 72 () () () 0 0)
15 'C_ptr' '__iso_c_binding' '' 1 ((DERIVED UNKNOWN-INTENT UNKNOWN-PROC
UNKNOWN UNKNOWN 0 0 IS_BIND_C IS_C_INTEROP IS_ISO_C) (DERIVED 15 0 1 1
UNKNOWN ()) 0 0 () () 0 ((73 '__c_ptr_c_address' (INTEGER 8 0 1 0
INTEGER ()) () (UNKNOWN-FL UNKNOWN-INTENT UNKNOWN-PROC UNKNOWN UNKNOWN 0
0) UNKNOWN-ACCESS ())) UNKNOWN-ACCESS () () 2 42 0)
20 'this' '' '' 19 ((VARIABLE IN UNKNOWN-PROC UNKNOWN UNKNOWN 0 0 DUMMY)
(DERIVED 3 0 0 0 DERIVED ()) 0 0 () () 0 () () () 0 0)
23 'this' '' '' 22 ((VARIABLE IN UNKNOWN-PROC UNKNOWN UNKNOWN 0 0 DUMMY)
(DERIVED 3 0 0 0 DERIVED ()) 0 0 () () 0 () () () 0 0)
24 'n' '' '' 22 ((VARIABLE IN UNKNOWN-PROC UNKNOWN UNKNOWN 0 0 DUMMY) (
INTEGER 4 0 0 0 INTEGER ()) 0 0 () () 0 () () () 0 0)
27 'this' '' '' 26 ((VARIABLE IN UNKNOWN-PROC UNKNOWN UNKNOWN 0 0 DUMMY)
(DERIVED 3 0 0 0 DERIVED ()) 0 0 () () 0 () () () 0 0)
29 'len' '(intrinsic)' '' 31 ((PROCEDURE UNKNOWN-INTENT UNKNOWN-PROC
UNKNOWN UNKNOWN 0 0 FUNCTION) (UNKNOWN 0 0 0 0 UNKNOWN ()) 0 0 () () 29
() () () 0 0)
30 'fchar' '' '' 31 ((VARIABLE IN UNKNOWN-PROC UNKNOWN UNKNOWN 0 0 DUMMY)
(CHARACTER 1 0 0 0 CHARACTER (())) 0 0 () () 0 () () () 0 0)
32 'string' '' '' 31 ((VARIABLE UNKNOWN-INTENT UNKNOWN-PROC UNKNOWN
UNKNOWN 0 0 RESULT) (CHARACTER 1 0 1 0 CHARACTER ((OP (INTEGER 4 0 0 0
INTEGER ()) 0 PLUS (FUNCTION (INTEGER 4 0 0 0 INTEGER ()) 0 29 (('' (
VARIABLE (CHARACTER 1 0 0 0 CHARACTER (())) 0 30 ())) ('' ()))
'__len_1_i4' 0 'len') (CONSTANT (INTEGER 4 0 0 0 INTEGER ()) 0 '1')))) 0
0 () () 0 () () () 0 0)
34 'len_trim' '(intrinsic)' '' 36 ((PROCEDURE UNKNOWN-INTENT
UNKNOWN-PROC UNKNOWN UNKNOWN 0 0 FUNCTION) (UNKNOWN 0 0 0 0 UNKNOWN ())
0 0 () () 34 () () () 0 0)
35 'fchar' '' '' 36 ((VARIABLE IN UNKNOWN-PROC UNKNOWN UNKNOWN 0 0 DUMMY)
(CHARACTER 1 0 0 0 CHARACTER (())) 0 0 () () 0 () () () 0 0)
37 'string' '' '' 36 ((VARIABLE UNKNOWN-INTENT UNKNOWN-PROC UNKNOWN
UNKNOWN 0 0 RESULT) (CHARACTER 1 0 1 0 CHARACTER ((OP (INTEGER 4 0 0 0
INTEGER ()) 0 PLUS (FUNCTION (INTEGER 4 0 0 0 INTEGER ()) 0 34 (('' (
VARIABLE (CHARACTER 1 0 0 0 CHARACTER (())) 0 35 ())) ('' ()))
'__len_trim1' 0 'lnblnk') (CONSTANT (INTEGER 4 0 0 0 INTEGER ()) 0 '1'))))
0 0 () () 0 () () () 0 0)
39 'fchar' '' '' 38 ((VARIABLE OUT UNKNOWN-PROC UNKNOWN UNKNOWN 0 0
ALLOCATABLE DIMENSION DUMMY) (CHARACTER 1 0 1 0 CHARACTER ((CONSTANT (
INTEGER 4 0 0 0 INTEGER ()) 0 '1'))) 0 0 () (1 0 DEFERRED () ()) 0 () ()
() 0 0)
40 'string' '' '' 38 ((VARIABLE IN UNKNOWN-PROC UNKNOWN UNKNOWN 0 0
DUMMY) (DERIVED 15 0 0 0 DERIVED ()) 0 0 () () 0 () () () 0 0)
42 'fchar' '' '' 41 ((VARIABLE UNKNOWN-INTENT UNKNOWN-PROC UNKNOWN
UNKNOWN 0 0 DIMENSION DUMMY) (CHARACTER 1 0 0 0 CHARACTER (())) 0 0 () (
1 0 ASSUMED_SHAPE (CONSTANT (INTEGER 4 0 0 0 INTEGER ()) 0 '1') ()) 0 ()
() () 0 0)
43 'this' '' '' 41 ((VARIABLE UNKNOWN-INTENT UNKNOWN-PROC UNKNOWN
UNKNOWN 0 0 RESULT ALWAYS_EXPLICIT) (DERIVED 3 0 0 0 DERIVED ()) 0 0 ()
() 0 () () () 0 0)
45 'c_ptr_ptr_c' '' '' 44 ((VARIABLE UNKNOWN-INTENT UNKNOWN-PROC UNKNOWN
UNKNOWN 0 0 VALUE DUMMY) (DERIVED 15 0 0 0 DERIVED ()) 0 0 () () 0 () ()
() 0 0)
46 'this' '' '' 44 ((VARIABLE UNKNOWN-INTENT UNKNOWN-PROC UNKNOWN
UNKNOWN 0 0 RESULT) (DERIVED 3 0 0 0 DERIVED ()) 0 0 () () 0 () () () 0
0)
48 'string' '' '' 47 ((VARIABLE IN UNKNOWN-PROC UNKNOWN UNKNOWN 0 0
DUMMY) (DERIVED 15 0 0 0 DERIVED ()) 0 0 () () 0 () () () 0 0)
49 'strlen' '' '' 47 ((VARIABLE UNKNOWN-INTENT UNKNOWN-PROC UNKNOWN
UNKNOWN 0 0 RESULT) (INTEGER 4 0 0 0 INTEGER ()) 0 0 () () 0 () () () 0
0)
51 'string' '' '' 50 ((VARIABLE IN UNKNOWN-PROC UNKNOWN UNKNOWN 0 0
DIMENSION DUMMY) (INTEGER 1 0 1 0 INTEGER ()) 0 0 () (1 0 ASSUMED_SHAPE
(CONSTANT (INTEGER 4 0 0 0 INTEGER ()) 0 '1') ()) 0 () () () 0 0)
52 'strlen' '' '' 50 ((VARIABLE UNKNOWN-INTENT UNKNOWN-PROC UNKNOWN
UNKNOWN 0 0 RESULT ALWAYS_EXPLICIT) (INTEGER 4 0 0 0 INTEGER ()) 0 0 ()
() 0 () () () 0 0)
54 'string' '' '' 53 ((VARIABLE IN UNKNOWN-PROC UNKNOWN UNKNOWN 0 0
DIMENSION DUMMY) (CHARACTER 1 0 1 0 CHARACTER ((CONSTANT (INTEGER 4 0 0
0 INTEGER ()) 0 '1'))) 0 0 () (1 0 ASSUMED_SHAPE (CONSTANT (INTEGER 4 0
0 0 INTEGER ()) 0 '1') ()) 0 () () () 0 0)
55 'strlen' '' '' 53 ((VARIABLE UNKNOWN-INTENT UNKNOWN-PROC UNKNOWN
UNKNOWN 0 0 RESULT ALWAYS_EXPLICIT) (INTEGER 4 0 0 0 INTEGER ()) 0 0 ()
() 0 () () () 0 0)
57 'string' '' '' 56 ((VARIABLE IN UNKNOWN-PROC UNKNOWN UNKNOWN 0 0
DUMMY) (CHARACTER 1 0 1 0 CHARACTER (())) 0 0 () () 0 () () () 0 0)
58 'strlen' '' '' 56 ((VARIABLE UNKNOWN-INTENT UNKNOWN-PROC UNKNOWN
UNKNOWN 0 0 RESULT) (INTEGER 4 0 0 0 INTEGER ()) 0 0 () () 0 () () () 0
0)
59 'fixlen' '' '' 60 ((VARIABLE IN UNKNOWN-PROC UNKNOWN UNKNOWN 0 0
DUMMY) (INTEGER 4 0 0 0 INTEGER ()) 0 0 () () 0 () () () 0 0)
61 'string' '' '' 60 ((VARIABLE IN UNKNOWN-PROC UNKNOWN UNKNOWN 0 0
DUMMY) (DERIVED 15 0 0 0 DERIVED ()) 0 0 () () 0 () () () 0 0)
62 'fchar' '' '' 60 ((VARIABLE UNKNOWN-INTENT UNKNOWN-PROC UNKNOWN
UNKNOWN 0 0 RESULT) (CHARACTER 1 0 0 0 CHARACTER ((VARIABLE (INTEGER 4 0
0 0 INTEGER ()) 0 59 ()))) 0 0 () () 0 () () () 0 0)
63 'strlen' 'fortranc' '' 1 ((PROCEDURE UNKNOWN-INTENT UNKNOWN-PROC
UNKNOWN UNKNOWN 0 0 GENERIC) (UNKNOWN 0 0 0 0 UNKNOWN ()) 0 0 () () 0 ()
() () 0 0)
64 'string' '' '' 65 ((VARIABLE IN UNKNOWN-PROC UNKNOWN UNKNOWN 0 0
DIMENSION DUMMY) (INTEGER 1 0 1 0 INTEGER ()) 0 0 () (1 0 ASSUMED_SHAPE
(CONSTANT (INTEGER 4 0 0 0 INTEGER ()) 0 '1') ()) 0 () () () 0 0)
66 'fchar' '' '' 65 ((VARIABLE UNKNOWN-INTENT UNKNOWN-PROC UNKNOWN
UNKNOWN 0 0 RESULT ALWAYS_EXPLICIT) (CHARACTER 1 0 0 0 CHARACTER ((
FUNCTION (INTEGER 4 0 0 0 INTEGER ()) 0 63 (('' (VARIABLE (INTEGER 1 0 1
0 INTEGER ()) 1 64 ((ARRAY (FULL 1 2)))))) 'strlen_intarr' 1 7))) 0 0 ()
() 0 () () () 0 0)
67 'string' '' '' 68 ((VARIABLE IN UNKNOWN-PROC UNKNOWN UNKNOWN 0 0
DIMENSION DUMMY) (CHARACTER 1 0 1 0 CHARACTER ((CONSTANT (INTEGER 4 0 0
0 INTEGER ()) 0 '1'))) 0 0 () (1 0 ASSUMED_SHAPE (CONSTANT (INTEGER 4 0
0 0 INTEGER ()) 0 '1') ()) 0 () () () 0 0)
69 'fchar' '' '' 68 ((VARIABLE UNKNOWN-INTENT UNKNOWN-PROC UNKNOWN
UNKNOWN 0 0 RESULT ALWAYS_EXPLICIT) (CHARACTER 1 0 0 0 CHARACTER ((
FUNCTION (INTEGER 4 0 0 0 INTEGER ()) 0 63 (('' (VARIABLE (CHARACTER 1 0
1 0 CHARACTER ((CONSTANT (INTEGER 4 0 0 0 INTEGER ()) 0 '1'))) 1 67 ((
ARRAY (FULL 1 2)))))) 'strlen_chararr' 1 8))) 0 0 () () 0 () () () 0 0)
70 'string' '' '' 71 ((VARIABLE IN UNKNOWN-PROC UNKNOWN UNKNOWN 0 0
DUMMY) (CHARACTER 1 0 1 0 CHARACTER (())) 0 0 () () 0 () () () 0 0)
72 'fchar' '' '' 71 ((VARIABLE UNKNOWN-INTENT UNKNOWN-PROC UNKNOWN
UNKNOWN 0 0 RESULT) (CHARACTER 1 0 0 0 CHARACTER ((FUNCTION (INTEGER 4 0
0 0 INTEGER ()) 0 63 (('' (VARIABLE (CHARACTER 1 0 1 0 CHARACTER (())) 0
70 ()))) 'strlen_char' 1 9))) 0 0 () () 0 () () () 0 0)
)

('C_ptr_ptr' 0 3 'c_ptr_ptr' 0 17 'c_ptr_ptr_getobject' 0 18
'c_ptr_ptr_getptr' 0 21 'c_ptr_ptr_getsize' 0 25 'fchartostr' 0 28
'fchartrimtostr' 0 33)
