# Supplementary material for: A Generalized Deforestation and Land-Use Change Scenario Generator for Use in Climate Modelling Studies
Source: PLoS One. 2015 Sep 22;10(9):e0136154. doi: 10.1371/journal.pone.0136154 (PMC4579079; doi:10.1371/journal.pone.0136154)
Supplement: S1 File — FOREST-SAGE version 1.0 source code combined with FortranGIS library package containing shapelib module. The model is written in Fortran90 and requires Fortran and NetCDF libraries installed. (ZIP) [file pone.0136154.s001.zip › source/shapelib.mod]

GFORTRAN module version '10' created from shapelib.F90
MD5:27c7c9415d32b1ccb29b103f9657dea9 -- If you edit this, you'll get what you deserve.

(() () () () () () () () () () () () () () () () () () () () () () ()
() () () ())

()

(('dbfreadattribute' 'shapelib' 2 3 4) ('dbfwriteattribute' 'shapelib' 5
6 7 8) ('shpfileobject' 'shapelib' 9) ('shpobject' 'shapelib' 10))

()

()

()

(9 'Shpfileobject' 'shapelib' '' 1 ((DERIVED UNKNOWN-INTENT UNKNOWN-PROC
UNKNOWN UNKNOWN 0 0 PRIVATE_COMP) (UNKNOWN 0 0 0 0 UNKNOWN ()) 0 0 () ()
0 ((11 'shpfile_orig' (DERIVED 12 0 0 0 DERIVED ()) () (UNKNOWN-FL
UNKNOWN-INTENT UNKNOWN-PROC UNKNOWN UNKNOWN 0 0) UNKNOWN-ACCESS (
STRUCTURE (DERIVED 12 0 1 1 UNKNOWN ()) 0 (((NULL (UNKNOWN 0 0 0 1
UNKNOWN ()) 0) ())) ())) (13 'dbffile_orig' (DERIVED 12 0 0 0 DERIVED ())
() (UNKNOWN-FL UNKNOWN-INTENT UNKNOWN-PROC UNKNOWN UNKNOWN 0 0)
UNKNOWN-ACCESS (STRUCTURE (DERIVED 12 0 1 1 UNKNOWN ()) 0 (((NULL (
UNKNOWN 0 0 0 1 UNKNOWN ()) 0) ())) ()))) PRIVATE (() () () ()) () 0 0
84151995)
10 'Shpobject' 'shapelib' '' 1 ((DERIVED UNKNOWN-INTENT UNKNOWN-PROC
UNKNOWN UNKNOWN 0 0 POINTER_COMP) (UNKNOWN 0 0 0 0 UNKNOWN ()) 0 0 () ()
0 ((14 'shpobject_orig' (DERIVED 12 0 0 0 DERIVED ()) () (UNKNOWN-FL
UNKNOWN-INTENT UNKNOWN-PROC UNKNOWN UNKNOWN 0 0) UNKNOWN-ACCESS (
STRUCTURE (DERIVED 12 0 1 1 UNKNOWN ()) 0 (((NULL (UNKNOWN 0 0 0 1
UNKNOWN ()) 0) ())) ())) (15 'nshptype' (INTEGER 4 0 0 0 INTEGER ()) ()
(UNKNOWN-FL UNKNOWN-INTENT UNKNOWN-PROC UNKNOWN UNKNOWN 0 0)
UNKNOWN-ACCESS (CONSTANT (INTEGER 4 0 0 0 INTEGER ()) 0 '0')) (16
'nshapeid' (INTEGER 4 0 0 0 INTEGER ()) () (UNKNOWN-FL UNKNOWN-INTENT
UNKNOWN-PROC UNKNOWN UNKNOWN 0 0) UNKNOWN-ACCESS (CONSTANT (INTEGER 4 0
0 0 INTEGER ()) 0 '-1')) (17 'nparts' (INTEGER 4 0 0 0 INTEGER ()) () (
UNKNOWN-FL UNKNOWN-INTENT UNKNOWN-PROC UNKNOWN UNKNOWN 0 0)
UNKNOWN-ACCESS (CONSTANT (INTEGER 4 0 0 0 INTEGER ()) 0 '0')) (18
'panpartstart' (INTEGER 4 0 0 0 INTEGER ()) (1 0 DEFERRED () ()) (
UNKNOWN-FL UNKNOWN-INTENT UNKNOWN-PROC UNKNOWN UNKNOWN 0 0 DIMENSION
POINTER) UNKNOWN-ACCESS (NULL (UNKNOWN 0 0 0 0 UNKNOWN ()) 0)) (19
'panparttype' (INTEGER 4 0 0 0 INTEGER ()) (1 0 DEFERRED () ()) (
UNKNOWN-FL UNKNOWN-INTENT UNKNOWN-PROC UNKNOWN UNKNOWN 0 0 DIMENSION
POINTER) UNKNOWN-ACCESS (NULL (UNKNOWN 0 0 0 0 UNKNOWN ()) 0)) (20
'nvertices' (INTEGER 4 0 0 0 INTEGER ()) () (UNKNOWN-FL UNKNOWN-INTENT
UNKNOWN-PROC UNKNOWN UNKNOWN 0 0) UNKNOWN-ACCESS ()) (21 'padfx' (REAL 8
0 1 0 REAL ()) (1 0 DEFERRED () ()) (UNKNOWN-FL UNKNOWN-INTENT
UNKNOWN-PROC UNKNOWN UNKNOWN 0 0 DIMENSION POINTER) UNKNOWN-ACCESS (
NULL (UNKNOWN 0 0 0 0 UNKNOWN ()) 0)) (22 'padfy' (REAL 8 0 1 0 REAL ())
(1 0 DEFERRED () ()) (UNKNOWN-FL UNKNOWN-INTENT UNKNOWN-PROC UNKNOWN
UNKNOWN 0 0 DIMENSION POINTER) UNKNOWN-ACCESS (NULL (UNKNOWN 0 0 0 0
UNKNOWN ()) 0)) (23 'padfz' (REAL 8 0 1 0 REAL ()) (1 0 DEFERRED () ())
(UNKNOWN-FL UNKNOWN-INTENT UNKNOWN-PROC UNKNOWN UNKNOWN 0 0 DIMENSION
POINTER) UNKNOWN-ACCESS (NULL (UNKNOWN 0 0 0 0 UNKNOWN ()) 0)) (24 'padfm'
(REAL 8 0 1 0 REAL ()) (1 0 DEFERRED () ()) (UNKNOWN-FL UNKNOWN-INTENT
UNKNOWN-PROC UNKNOWN UNKNOWN 0 0 DIMENSION POINTER) UNKNOWN-ACCESS (
NULL (UNKNOWN 0 0 0 0 UNKNOWN ()) 0)) (25 'dfxmin' (REAL 8 0 1 0 REAL ())
() (UNKNOWN-FL UNKNOWN-INTENT UNKNOWN-PROC UNKNOWN UNKNOWN 0 0)
UNKNOWN-ACCESS (CONSTANT (REAL 8 0 1 0 REAL ()) 0 '0.00000000000000@0'))
(26 'dfymin' (REAL 8 0 1 0 REAL ()) () (UNKNOWN-FL UNKNOWN-INTENT
UNKNOWN-PROC UNKNOWN UNKNOWN 0 0) UNKNOWN-ACCESS (CONSTANT (REAL 8 0 1 0
REAL ()) 0 '0.00000000000000@0')) (27 'dfzmin' (REAL 8 0 1 0 REAL ()) ()
(UNKNOWN-FL UNKNOWN-INTENT UNKNOWN-PROC UNKNOWN UNKNOWN 0 0)
UNKNOWN-ACCESS (CONSTANT (REAL 8 0 1 0 REAL ()) 0 '0.00000000000000@0'))
(28 'dfmmin' (REAL 8 0 1 0 REAL ()) () (UNKNOWN-FL UNKNOWN-INTENT
UNKNOWN-PROC UNKNOWN UNKNOWN 0 0) UNKNOWN-ACCESS (CONSTANT (REAL 8 0 1 0
REAL ()) 0 '0.00000000000000@0')) (29 'dfxmax' (REAL 8 0 1 0 REAL ()) ()
(UNKNOWN-FL UNKNOWN-INTENT UNKNOWN-PROC UNKNOWN UNKNOWN 0 0)
UNKNOWN-ACCESS (CONSTANT (REAL 8 0 1 0 REAL ()) 0 '0.00000000000000@0'))
(30 'dfymax' (REAL 8 0 1 0 REAL ()) () (UNKNOWN-FL UNKNOWN-INTENT
UNKNOWN-PROC UNKNOWN UNKNOWN 0 0) UNKNOWN-ACCESS (CONSTANT (REAL 8 0 1 0
REAL ()) 0 '0.00000000000000@0')) (31 'dfzmax' (REAL 8 0 1 0 REAL ()) ()
(UNKNOWN-FL UNKNOWN-INTENT UNKNOWN-PROC UNKNOWN UNKNOWN 0 0)
UNKNOWN-ACCESS (CONSTANT (REAL 8 0 1 0 REAL ()) 0 '0.00000000000000@0'))
(32 'dfmmax' (REAL 8 0 1 0 REAL ()) () (UNKNOWN-FL UNKNOWN-INTENT
UNKNOWN-PROC UNKNOWN UNKNOWN 0 0) UNKNOWN-ACCESS (CONSTANT (REAL 8 0 1 0
REAL ()) 0 '0.00000000000000@0'))) PUBLIC (() () () ()) () 0 0 69689791)
33 'dbfaddfield' 'shapelib' '' 1 ((PROCEDURE UNKNOWN-INTENT MODULE-PROC
DECL UNKNOWN 0 0 FUNCTION) (INTEGER 4 0 0 0 INTEGER ()) 34 0 (35 36 37
38 39) () 33 () () () 0 0)
40 'dbffileisnull' 'shapelib' '' 1 ((PROCEDURE UNKNOWN-INTENT
MODULE-PROC DECL UNKNOWN 0 0 FUNCTION) (LOGICAL 4 0 0 0 LOGICAL ()) 41 0
(42) () 43 () () () 0 0)
44 'dbfgetfieldindex' 'shapelib' '' 1 ((PROCEDURE UNKNOWN-INTENT
MODULE-PROC DECL UNKNOWN 0 0 FUNCTION) (INTEGER 4 0 0 0 INTEGER ()) 45 0
(46 47) () 44 () () () 0 0)
48 'dbfgetfieldinfo' 'shapelib' '' 1 ((PROCEDURE UNKNOWN-INTENT
MODULE-PROC DECL UNKNOWN 0 0 FUNCTION) (INTEGER 4 0 0 0 INTEGER ()) 49 0
(50 51 52 53 54) () 48 () () () 0 0)
55 'dbfgetnativefieldtype' 'shapelib' '' 1 ((PROCEDURE UNKNOWN-INTENT
MODULE-PROC DECL UNKNOWN 0 0 FUNCTION) (CHARACTER 1 0 0 0 CHARACTER ((
CONSTANT (INTEGER 4 0 0 0 INTEGER ()) 0 '1'))) 56 0 (57 58) () 55 () ()
() 0 0)
59 'dbfisattributenull' 'shapelib' '' 1 ((PROCEDURE UNKNOWN-INTENT
MODULE-PROC DECL UNKNOWN 0 0 FUNCTION) (LOGICAL 4 0 0 0 LOGICAL ()) 60 0
(61 62 63) () 59 () () () 0 0)
64 'ftdouble' 'shapelib' '' 1 ((PARAMETER UNKNOWN-INTENT UNKNOWN-PROC
UNKNOWN IMPLICIT-SAVE 0 0) (INTEGER 4 0 0 0 INTEGER ()) 0 0 () (
CONSTANT (INTEGER 4 0 0 0 INTEGER ()) 0 '2') () 0 () () () 0 0)
65 'ftinteger' 'shapelib' '' 1 ((PARAMETER UNKNOWN-INTENT UNKNOWN-PROC
UNKNOWN IMPLICIT-SAVE 0 0) (INTEGER 4 0 0 0 INTEGER ()) 0 0 () (
CONSTANT (INTEGER 4 0 0 0 INTEGER ()) 0 '1') () 0 () () () 0 0)
66 'ftinvalid' 'shapelib' '' 1 ((PARAMETER UNKNOWN-INTENT UNKNOWN-PROC
UNKNOWN IMPLICIT-SAVE 0 0) (INTEGER 4 0 0 0 INTEGER ()) 0 0 () (
CONSTANT (INTEGER 4 0 0 0 INTEGER ()) 0 '4') () 0 () () () 0 0)
67 'ftlogical' 'shapelib' '' 1 ((PARAMETER UNKNOWN-INTENT UNKNOWN-PROC
UNKNOWN IMPLICIT-SAVE 0 0) (INTEGER 4 0 0 0 INTEGER ()) 0 0 () (
CONSTANT (INTEGER 4 0 0 0 INTEGER ()) 0 '3') () 0 () () () 0 0)
68 'ftstring' 'shapelib' '' 1 ((PARAMETER UNKNOWN-INTENT UNKNOWN-PROC
UNKNOWN IMPLICIT-SAVE 0 0) (INTEGER 4 0 0 0 INTEGER ()) 0 0 () (
CONSTANT (INTEGER 4 0 0 0 INTEGER ()) 0 '0') () 0 () () () 0 0)
69 'shpclose' 'shapelib' '' 1 ((PROCEDURE UNKNOWN-INTENT MODULE-PROC
DECL UNKNOWN 0 0 SUBROUTINE) (UNKNOWN 0 0 0 0 UNKNOWN ()) 70 0 (71) () 0
() () () 0 0)
72 'shpcomputeextents' 'shapelib' '' 1 ((PROCEDURE UNKNOWN-INTENT
MODULE-PROC DECL UNKNOWN 0 0 SUBROUTINE ALWAYS_EXPLICIT) (UNKNOWN 0 0 0
0 UNKNOWN ()) 73 0 (74) () 0 () () () 0 0)
75 'shpcreate' 'shapelib' '' 1 ((PROCEDURE UNKNOWN-INTENT MODULE-PROC
DECL UNKNOWN 0 0 FUNCTION) (DERIVED 9 0 0 0 DERIVED ()) 76 0 (77 78) ()
75 () () () 0 0)
79 'shpcreateobject' 'shapelib' '' 1 ((PROCEDURE UNKNOWN-INTENT
MODULE-PROC DECL UNKNOWN 0 0 TARGET FUNCTION ALWAYS_EXPLICIT) (DERIVED
10 0 0 0 DERIVED ()) 80 0 (81 82 83 84 85 86 87 88 89 90) () 79 () () ()
0 0)
91 'shpcreatesimpleobject' 'shapelib' '' 1 ((PROCEDURE UNKNOWN-INTENT
MODULE-PROC DECL UNKNOWN 0 0 TARGET FUNCTION ALWAYS_EXPLICIT) (DERIVED
10 0 0 0 DERIVED ()) 92 0 (93 94 95 96 97) () 91 () () () 0 0)
98 'shpdestroyobject' 'shapelib' '' 1 ((PROCEDURE UNKNOWN-INTENT
MODULE-PROC DECL UNKNOWN 0 0 SUBROUTINE) (UNKNOWN 0 0 0 0 UNKNOWN ()) 99
0 (100) () 0 () () () 0 0)
101 'shpfileisnull' 'shapelib' '' 1 ((PROCEDURE UNKNOWN-INTENT
MODULE-PROC DECL UNKNOWN 0 0 FUNCTION) (LOGICAL 4 0 0 0 LOGICAL ()) 102
0 (103) () 104 () () () 0 0)
105 'shpfileobject' 'shapelib' '' 1 ((PROCEDURE UNKNOWN-INTENT
UNKNOWN-PROC DECL UNKNOWN 0 0 FUNCTION GENERIC) (UNKNOWN 0 0 0 0 UNKNOWN
()) 0 0 () () 0 () () () 0 0)
106 'shpgetinfo' 'shapelib' '' 1 ((PROCEDURE UNKNOWN-INTENT MODULE-PROC
DECL UNKNOWN 0 0 SUBROUTINE) (UNKNOWN 0 0 0 0 UNKNOWN ()) 107 0 (108 109
110 111 112 113 114) () 0 () () () 0 0)
115 'shpisnull' 'shapelib' '' 1 ((PROCEDURE UNKNOWN-INTENT MODULE-PROC
DECL UNKNOWN 0 0 FUNCTION) (LOGICAL 4 0 0 0 LOGICAL ()) 116 0 (117) ()
118 () () () 0 0)
119 'shpobject' 'shapelib' '' 1 ((PROCEDURE UNKNOWN-INTENT UNKNOWN-PROC
DECL UNKNOWN 0 0 FUNCTION GENERIC) (UNKNOWN 0 0 0 0 UNKNOWN ()) 0 0 () ()
119 () () () 0 0)
120 'shpopen' 'shapelib' '' 1 ((PROCEDURE UNKNOWN-INTENT MODULE-PROC
DECL UNKNOWN 0 0 FUNCTION) (DERIVED 9 0 0 0 DERIVED ()) 121 0 (122 123)
() 120 () () () 0 0)
124 'shpreadobject' 'shapelib' '' 1 ((PROCEDURE UNKNOWN-INTENT
MODULE-PROC DECL UNKNOWN 0 0 TARGET FUNCTION) (DERIVED 10 0 0 0 DERIVED
()) 125 0 (126 127) () 124 () () () 0 0)
128 'shpt_arc' 'shapelib' '' 1 ((PARAMETER UNKNOWN-INTENT UNKNOWN-PROC
UNKNOWN IMPLICIT-SAVE 0 0) (INTEGER 4 0 0 0 INTEGER ()) 0 0 () (
CONSTANT (INTEGER 4 0 0 0 INTEGER ()) 0 '3') () 0 () () () 0 0)
129 'shpt_arcm' 'shapelib' '' 1 ((PARAMETER UNKNOWN-INTENT UNKNOWN-PROC
UNKNOWN IMPLICIT-SAVE 0 0) (INTEGER 4 0 0 0 INTEGER ()) 0 0 () (
CONSTANT (INTEGER 4 0 0 0 INTEGER ()) 0 '23') () 0 () () () 0 0)
130 'shpt_arcz' 'shapelib' '' 1 ((PARAMETER UNKNOWN-INTENT UNKNOWN-PROC
UNKNOWN IMPLICIT-SAVE 0 0) (INTEGER 4 0 0 0 INTEGER ()) 0 0 () (
CONSTANT (INTEGER 4 0 0 0 INTEGER ()) 0 '13') () 0 () () () 0 0)
131 'shpt_multipatch' 'shapelib' '' 1 ((PARAMETER UNKNOWN-INTENT
UNKNOWN-PROC UNKNOWN IMPLICIT-SAVE 0 0) (INTEGER 4 0 0 0 INTEGER ()) 0 0
() (CONSTANT (INTEGER 4 0 0 0 INTEGER ()) 0 '31') () 0 () () () 0 0)
132 'shpt_multipoint' 'shapelib' '' 1 ((PARAMETER UNKNOWN-INTENT
UNKNOWN-PROC UNKNOWN IMPLICIT-SAVE 0 0) (INTEGER 4 0 0 0 INTEGER ()) 0 0
() (CONSTANT (INTEGER 4 0 0 0 INTEGER ()) 0 '8') () 0 () () () 0 0)
133 'shpt_multipointm' 'shapelib' '' 1 ((PARAMETER UNKNOWN-INTENT
UNKNOWN-PROC UNKNOWN IMPLICIT-SAVE 0 0) (INTEGER 4 0 0 0 INTEGER ()) 0 0
() (CONSTANT (INTEGER 4 0 0 0 INTEGER ()) 0 '28') () 0 () () () 0 0)
134 'shpt_multipointz' 'shapelib' '' 1 ((PARAMETER UNKNOWN-INTENT
UNKNOWN-PROC UNKNOWN IMPLICIT-SAVE 0 0) (INTEGER 4 0 0 0 INTEGER ()) 0 0
() (CONSTANT (INTEGER 4 0 0 0 INTEGER ()) 0 '18') () 0 () () () 0 0)
135 'shpt_null' 'shapelib' '' 1 ((PARAMETER UNKNOWN-INTENT UNKNOWN-PROC
UNKNOWN IMPLICIT-SAVE 0 0) (INTEGER 4 0 0 0 INTEGER ()) 0 0 () (
CONSTANT (INTEGER 4 0 0 0 INTEGER ()) 0 '0') () 0 () () () 0 0)
136 'shpt_point' 'shapelib' '' 1 ((PARAMETER UNKNOWN-INTENT UNKNOWN-PROC
UNKNOWN IMPLICIT-SAVE 0 0) (INTEGER 4 0 0 0 INTEGER ()) 0 0 () (
CONSTANT (INTEGER 4 0 0 0 INTEGER ()) 0 '1') () 0 () () () 0 0)
137 'shpt_pointm' 'shapelib' '' 1 ((PARAMETER UNKNOWN-INTENT
UNKNOWN-PROC UNKNOWN IMPLICIT-SAVE 0 0) (INTEGER 4 0 0 0 INTEGER ()) 0 0
() (CONSTANT (INTEGER 4 0 0 0 INTEGER ()) 0 '21') () 0 () () () 0 0)
138 'shpt_pointz' 'shapelib' '' 1 ((PARAMETER UNKNOWN-INTENT
UNKNOWN-PROC UNKNOWN IMPLICIT-SAVE 0 0) (INTEGER 4 0 0 0 INTEGER ()) 0 0
() (CONSTANT (INTEGER 4 0 0 0 INTEGER ()) 0 '11') () 0 () () () 0 0)
139 'shpt_polygon' 'shapelib' '' 1 ((PARAMETER UNKNOWN-INTENT
UNKNOWN-PROC UNKNOWN IMPLICIT-SAVE 0 0) (INTEGER 4 0 0 0 INTEGER ()) 0 0
() (CONSTANT (INTEGER 4 0 0 0 INTEGER ()) 0 '5') () 0 () () () 0 0)
140 'shpt_polygonm' 'shapelib' '' 1 ((PARAMETER UNKNOWN-INTENT
UNKNOWN-PROC UNKNOWN IMPLICIT-SAVE 0 0) (INTEGER 4 0 0 0 INTEGER ()) 0 0
() (CONSTANT (INTEGER 4 0 0 0 INTEGER ()) 0 '25') () 0 () () () 0 0)
141 'shpt_polygonz' 'shapelib' '' 1 ((PARAMETER UNKNOWN-INTENT
UNKNOWN-PROC UNKNOWN IMPLICIT-SAVE 0 0) (INTEGER 4 0 0 0 INTEGER ()) 0 0
() (CONSTANT (INTEGER 4 0 0 0 INTEGER ()) 0 '15') () 0 () () () 0 0)
142 'shpwriteobject' 'shapelib' '' 1 ((PROCEDURE UNKNOWN-INTENT
MODULE-PROC DECL UNKNOWN 0 0 FUNCTION) (INTEGER 4 0 0 0 INTEGER ()) 143
0 (144 145 146) () 142 () () () 0 0)
2 'dbfreadstringattribute_f' 'shapelib' '' 1 ((PROCEDURE UNKNOWN-INTENT
MODULE-PROC DECL UNKNOWN 0 0 SUBROUTINE) (UNKNOWN 0 0 0 0 UNKNOWN ())
147 0 (148 149 150 151) () 0 () () () 0 0)
3 'dbfreaddoubleattribute_f' 'shapelib' '' 1 ((PROCEDURE UNKNOWN-INTENT
MODULE-PROC DECL UNKNOWN 0 0 SUBROUTINE) (UNKNOWN 0 0 0 0 UNKNOWN ())
152 0 (153 154 155 156) () 0 () () () 0 0)
4 'dbfreadintegerattribute_f' 'shapelib' '' 1 ((PROCEDURE UNKNOWN-INTENT
MODULE-PROC DECL UNKNOWN 0 0 SUBROUTINE) (UNKNOWN 0 0 0 0 UNKNOWN ())
157 0 (158 159 160 161) () 0 () () () 0 0)
5 'dbfwritenullattribute_f' 'shapelib' '' 1 ((PROCEDURE UNKNOWN-INTENT
MODULE-PROC DECL UNKNOWN 0 0 FUNCTION) (INTEGER 4 0 0 0 INTEGER ()) 162
0 (163 164 165) () 166 () () () 0 0)
6 'dbfwritestringattribute_f' 'shapelib' '' 1 ((PROCEDURE UNKNOWN-INTENT
MODULE-PROC DECL UNKNOWN 0 0 FUNCTION) (INTEGER 4 0 0 0 INTEGER ()) 167
0 (168 169 170 171) () 172 () () () 0 0)
7 'dbfwritedoubleattribute_f' 'shapelib' '' 1 ((PROCEDURE UNKNOWN-INTENT
MODULE-PROC DECL UNKNOWN 0 0 FUNCTION) (INTEGER 4 0 0 0 INTEGER ()) 173
0 (174 175 176 177) () 178 () () () 0 0)
8 'dbfwriteintegerattribute_f' 'shapelib' '' 1 ((PROCEDURE
UNKNOWN-INTENT MODULE-PROC DECL UNKNOWN 0 0 FUNCTION) (INTEGER 4 0 0 0
INTEGER ()) 179 0 (180 181 182 183) () 184 () () () 0 0)
12 'C_ptr' '__iso_c_binding' '' 1 ((DERIVED UNKNOWN-INTENT UNKNOWN-PROC
UNKNOWN UNKNOWN 0 0 IS_BIND_C IS_C_INTEROP IS_ISO_C) (DERIVED 12 0 1 1
UNKNOWN ()) 0 0 () () 0 ((185 '__c_ptr_c_address' (INTEGER 8 0 1 0
INTEGER ()) () (UNKNOWN-FL UNKNOWN-INTENT UNKNOWN-PROC UNKNOWN UNKNOWN 0
0) UNKNOWN-ACCESS ())) UNKNOWN-ACCESS () () 2 42 0)
35 'hshp' '' '' 34 ((VARIABLE INOUT UNKNOWN-PROC UNKNOWN UNKNOWN 0 0
DUMMY) (DERIVED 9 0 0 0 DERIVED ()) 0 0 () () 0 () () () 0 0)
36 'pszfieldname' '' '' 34 ((VARIABLE IN UNKNOWN-PROC UNKNOWN UNKNOWN 0
0 DUMMY) (CHARACTER 1 0 0 0 CHARACTER (())) 0 0 () () 0 () () () 0 0)
37 'etype' '' '' 34 ((VARIABLE IN UNKNOWN-PROC UNKNOWN UNKNOWN 0 0 DUMMY)
(INTEGER 4 0 0 0 INTEGER ()) 0 0 () () 0 () () () 0 0)
38 'nwidth' '' '' 34 ((VARIABLE IN UNKNOWN-PROC UNKNOWN UNKNOWN 0 0
DUMMY) (INTEGER 4 0 0 0 INTEGER ()) 0 0 () () 0 () () () 0 0)
39 'ndecimals' '' '' 34 ((VARIABLE IN UNKNOWN-PROC UNKNOWN UNKNOWN 0 0
DUMMY) (INTEGER 4 0 0 0 INTEGER ()) 0 0 () () 0 () () () 0 0)
42 'hshp' '' '' 41 ((VARIABLE IN UNKNOWN-PROC UNKNOWN UNKNOWN 0 0 DUMMY)
(DERIVED 9 0 0 0 DERIVED ()) 0 0 () () 0 () () () 0 0)
43 'isnull' '' '' 41 ((VARIABLE UNKNOWN-INTENT UNKNOWN-PROC UNKNOWN
UNKNOWN 0 0 RESULT) (LOGICAL 4 0 0 0 LOGICAL ()) 0 0 () () 0 () () () 0
0)
46 'hshp' '' '' 45 ((VARIABLE IN UNKNOWN-PROC UNKNOWN UNKNOWN 0 0 DUMMY)
(DERIVED 9 0 0 0 DERIVED ()) 0 0 () () 0 () () () 0 0)
47 'pszfieldname' '' '' 45 ((VARIABLE IN UNKNOWN-PROC UNKNOWN UNKNOWN 0
0 DUMMY) (CHARACTER 1 0 0 0 CHARACTER (())) 0 0 () () 0 () () () 0 0)
50 'hshp' '' '' 49 ((VARIABLE INOUT UNKNOWN-PROC UNKNOWN UNKNOWN 0 0
DUMMY) (DERIVED 9 0 0 0 DERIVED ()) 0 0 () () 0 () () () 0 0)
51 'ifield' '' '' 49 ((VARIABLE IN UNKNOWN-PROC UNKNOWN UNKNOWN 0 0
DUMMY) (INTEGER 4 0 0 0 INTEGER ()) 0 0 () () 0 () () () 0 0)
52 'pszfieldname' '' '' 49 ((VARIABLE OUT UNKNOWN-PROC UNKNOWN UNKNOWN 0
0 DUMMY) (CHARACTER 1 0 0 0 CHARACTER (())) 0 0 () () 0 () () () 0 0)
53 'pnwidth' '' '' 49 ((VARIABLE OUT UNKNOWN-PROC UNKNOWN UNKNOWN 0 0
DUMMY) (INTEGER 4 0 0 0 INTEGER ()) 0 0 () () 0 () () () 0 0)
54 'pndecimals' '' '' 49 ((VARIABLE OUT UNKNOWN-PROC UNKNOWN UNKNOWN 0 0
DUMMY) (INTEGER 4 0 0 0 INTEGER ()) 0 0 () () 0 () () () 0 0)
57 'hshp' '' '' 56 ((VARIABLE INOUT UNKNOWN-PROC UNKNOWN UNKNOWN 0 0
DUMMY) (DERIVED 9 0 0 0 DERIVED ()) 0 0 () () 0 () () () 0 0)
58 'ifield' '' '' 56 ((VARIABLE IN UNKNOWN-PROC UNKNOWN UNKNOWN 0 0
DUMMY) (INTEGER 4 0 0 0 INTEGER ()) 0 0 () () 0 () () () 0 0)
61 'hshp' '' '' 60 ((VARIABLE INOUT UNKNOWN-PROC UNKNOWN UNKNOWN 0 0
DUMMY) (DERIVED 9 0 0 0 DERIVED ()) 0 0 () () 0 () () () 0 0)
62 'ishape' '' '' 60 ((VARIABLE IN UNKNOWN-PROC UNKNOWN UNKNOWN 0 0
DUMMY) (INTEGER 4 0 0 0 INTEGER ()) 0 0 () () 0 () () () 0 0)
63 'ifield' '' '' 60 ((VARIABLE IN UNKNOWN-PROC UNKNOWN UNKNOWN 0 0
DUMMY) (INTEGER 4 0 0 0 INTEGER ()) 0 0 () () 0 () () () 0 0)
71 'hshp' '' '' 70 ((VARIABLE INOUT UNKNOWN-PROC UNKNOWN UNKNOWN 0 0
DUMMY) (DERIVED 9 0 0 0 DERIVED ()) 0 0 () () 0 () () () 0 0)
74 'psobject' '' '' 73 ((VARIABLE UNKNOWN-INTENT UNKNOWN-PROC UNKNOWN
UNKNOWN 0 0 TARGET DUMMY) (DERIVED 10 0 0 0 DERIVED ()) 0 0 () () 0 () ()
() 0 0)
77 'pszshapefile' '' '' 76 ((VARIABLE IN UNKNOWN-PROC UNKNOWN UNKNOWN 0
0 DUMMY) (CHARACTER 1 0 0 0 CHARACTER (())) 0 0 () () 0 () () () 0 0)
78 'nshapetype' '' '' 76 ((VARIABLE IN UNKNOWN-PROC UNKNOWN UNKNOWN 0 0
DUMMY) (INTEGER 4 0 0 0 INTEGER ()) 0 0 () () 0 () () () 0 0)
81 'nshptype' '' '' 80 ((VARIABLE UNKNOWN-INTENT UNKNOWN-PROC UNKNOWN
UNKNOWN 0 0 DUMMY) (INTEGER 4 0 0 0 INTEGER ()) 0 0 () () 0 () () () 0 0)
82 'ishape' '' '' 80 ((VARIABLE UNKNOWN-INTENT UNKNOWN-PROC UNKNOWN
UNKNOWN 0 0 DUMMY) (INTEGER 4 0 0 0 INTEGER ()) 0 0 () () 0 () () () 0 0)
83 'nparts' '' '' 80 ((VARIABLE UNKNOWN-INTENT UNKNOWN-PROC UNKNOWN
UNKNOWN 0 0 DUMMY) (INTEGER 4 0 0 0 INTEGER ()) 0 0 () () 0 () () () 0 0)
84 'panpartstart' '' '' 80 ((VARIABLE UNKNOWN-INTENT UNKNOWN-PROC
UNKNOWN UNKNOWN 0 0 DIMENSION DUMMY) (INTEGER 4 0 0 0 INTEGER ()) 0 0 ()
(1 0 EXPLICIT (CONSTANT (INTEGER 4 0 0 0 INTEGER ()) 0 '1') (VARIABLE (
INTEGER 4 0 0 0 INTEGER ()) 0 83 ())) 0 () () () 0 0)
85 'panparttype' '' '' 80 ((VARIABLE UNKNOWN-INTENT UNKNOWN-PROC UNKNOWN
UNKNOWN 0 0 DIMENSION DUMMY) (INTEGER 4 0 0 0 INTEGER ()) 0 0 () (1 0
EXPLICIT (CONSTANT (INTEGER 4 0 0 0 INTEGER ()) 0 '1') (VARIABLE (
INTEGER 4 0 0 0 INTEGER ()) 0 83 ())) 0 () () () 0 0)
86 'nvertices' '' '' 80 ((VARIABLE UNKNOWN-INTENT UNKNOWN-PROC UNKNOWN
UNKNOWN 0 0 DUMMY) (INTEGER 4 0 0 0 INTEGER ()) 0 0 () () 0 () () () 0 0)
87 'padfx' '' '' 80 ((VARIABLE UNKNOWN-INTENT UNKNOWN-PROC UNKNOWN
UNKNOWN 0 0 DIMENSION DUMMY) (REAL 8 0 1 0 REAL ()) 0 0 () (1 0 EXPLICIT
(CONSTANT (INTEGER 4 0 0 0 INTEGER ()) 0 '1') (VARIABLE (INTEGER 4 0 0 0
INTEGER ()) 0 86 ())) 0 () () () 0 0)
88 'padfy' '' '' 80 ((VARIABLE UNKNOWN-INTENT UNKNOWN-PROC UNKNOWN
UNKNOWN 0 0 DIMENSION DUMMY) (REAL 8 0 1 0 REAL ()) 0 0 () (1 0 EXPLICIT
(CONSTANT (INTEGER 4 0 0 0 INTEGER ()) 0 '1') (VARIABLE (INTEGER 4 0 0 0
INTEGER ()) 0 86 ())) 0 () () () 0 0)
89 'padfz' '' '' 80 ((VARIABLE UNKNOWN-INTENT UNKNOWN-PROC UNKNOWN
UNKNOWN 0 0 DIMENSION OPTIONAL DUMMY) (REAL 8 0 1 0 REAL ()) 0 0 () (1 0
EXPLICIT (CONSTANT (INTEGER 4 0 0 0 INTEGER ()) 0 '1') (VARIABLE (
INTEGER 4 0 0 0 INTEGER ()) 0 86 ())) 0 () () () 0 0)
90 'padfm' '' '' 80 ((VARIABLE UNKNOWN-INTENT UNKNOWN-PROC UNKNOWN
UNKNOWN 0 0 DIMENSION OPTIONAL DUMMY) (REAL 8 0 1 0 REAL ()) 0 0 () (1 0
EXPLICIT (CONSTANT (INTEGER 4 0 0 0 INTEGER ()) 0 '1') (VARIABLE (
INTEGER 4 0 0 0 INTEGER ()) 0 86 ())) 0 () () () 0 0)
93 'nshptype' '' '' 92 ((VARIABLE UNKNOWN-INTENT UNKNOWN-PROC UNKNOWN
UNKNOWN 0 0 DUMMY) (INTEGER 4 0 0 0 INTEGER ()) 0 0 () () 0 () () () 0 0)
94 'nvertices' '' '' 92 ((VARIABLE UNKNOWN-INTENT UNKNOWN-PROC UNKNOWN
UNKNOWN 0 0 DUMMY) (INTEGER 4 0 0 0 INTEGER ()) 0 0 () () 0 () () () 0 0)
95 'padfx' '' '' 92 ((VARIABLE UNKNOWN-INTENT UNKNOWN-PROC UNKNOWN
UNKNOWN 0 0 DIMENSION DUMMY) (REAL 8 0 1 0 REAL ()) 0 0 () (1 0 EXPLICIT
(CONSTANT (INTEGER 4 0 0 0 INTEGER ()) 0 '1') (VARIABLE (INTEGER 4 0 0 0
INTEGER ()) 0 94 ())) 0 () () () 0 0)
96 'padfy' '' '' 92 ((VARIABLE UNKNOWN-INTENT UNKNOWN-PROC UNKNOWN
UNKNOWN 0 0 DIMENSION DUMMY) (REAL 8 0 1 0 REAL ()) 0 0 () (1 0 EXPLICIT
(CONSTANT (INTEGER 4 0 0 0 INTEGER ()) 0 '1') (VARIABLE (INTEGER 4 0 0 0
INTEGER ()) 0 94 ())) 0 () () () 0 0)
97 'padfz' '' '' 92 ((VARIABLE UNKNOWN-INTENT UNKNOWN-PROC UNKNOWN
UNKNOWN 0 0 DIMENSION OPTIONAL DUMMY) (REAL 8 0 1 0 REAL ()) 0 0 () (1 0
EXPLICIT (CONSTANT (INTEGER 4 0 0 0 INTEGER ()) 0 '1') (VARIABLE (
INTEGER 4 0 0 0 INTEGER ()) 0 94 ())) 0 () () () 0 0)
100 'psobject' '' '' 99 ((VARIABLE UNKNOWN-INTENT UNKNOWN-PROC UNKNOWN
UNKNOWN 0 0 DUMMY) (DERIVED 10 0 0 0 DERIVED ()) 0 0 () () 0 () () () 0
0)
103 'hshp' '' '' 102 ((VARIABLE IN UNKNOWN-PROC UNKNOWN UNKNOWN 0 0
DUMMY) (DERIVED 9 0 0 0 DERIVED ()) 0 0 () () 0 () () () 0 0)
104 'isnull' '' '' 102 ((VARIABLE UNKNOWN-INTENT UNKNOWN-PROC UNKNOWN
UNKNOWN 0 0 RESULT) (LOGICAL 4 0 0 0 LOGICAL ()) 0 0 () () 0 () () () 0
0)
108 'hshp' '' '' 107 ((VARIABLE IN UNKNOWN-PROC UNKNOWN UNKNOWN 0 0
DUMMY) (DERIVED 9 0 0 0 DERIVED ()) 0 0 () () 0 () () () 0 0)
109 'nentities' '' '' 107 ((VARIABLE OUT UNKNOWN-PROC UNKNOWN UNKNOWN 0
0 DUMMY) (INTEGER 4 0 0 0 INTEGER ()) 0 0 () () 0 () () () 0 0)
110 'shapetype' '' '' 107 ((VARIABLE OUT UNKNOWN-PROC UNKNOWN UNKNOWN 0
0 DUMMY) (INTEGER 4 0 0 0 INTEGER ()) 0 0 () () 0 () () () 0 0)
111 'minbound' '' '' 107 ((VARIABLE OUT UNKNOWN-PROC UNKNOWN UNKNOWN 0 0
DIMENSION DUMMY) (REAL 8 0 1 0 REAL ()) 0 0 () (1 0 EXPLICIT (CONSTANT (
INTEGER 4 0 0 0 INTEGER ()) 0 '1') (CONSTANT (INTEGER 4 0 0 0 INTEGER ())
0 '4')) 0 () () () 0 0)
112 'maxbound' '' '' 107 ((VARIABLE OUT UNKNOWN-PROC UNKNOWN UNKNOWN 0 0
DIMENSION DUMMY) (REAL 8 0 1 0 REAL ()) 0 0 () (1 0 EXPLICIT (CONSTANT (
INTEGER 4 0 0 0 INTEGER ()) 0 '1') (CONSTANT (INTEGER 4 0 0 0 INTEGER ())
0 '4')) 0 () () () 0 0)
113 'dbffieldcount' '' '' 107 ((VARIABLE OUT UNKNOWN-PROC UNKNOWN
UNKNOWN 0 0 DUMMY) (INTEGER 4 0 0 0 INTEGER ()) 0 0 () () 0 () () () 0 0)
114 'dbfrecordcount' '' '' 107 ((VARIABLE OUT UNKNOWN-PROC UNKNOWN
UNKNOWN 0 0 DUMMY) (INTEGER 4 0 0 0 INTEGER ()) 0 0 () () 0 () () () 0 0)
117 'psobject' '' '' 116 ((VARIABLE IN UNKNOWN-PROC UNKNOWN UNKNOWN 0 0
DUMMY) (DERIVED 10 0 0 0 DERIVED ()) 0 0 () () 0 () () () 0 0)
118 'isnull' '' '' 116 ((VARIABLE UNKNOWN-INTENT UNKNOWN-PROC UNKNOWN
UNKNOWN 0 0 RESULT) (LOGICAL 4 0 0 0 LOGICAL ()) 0 0 () () 0 () () () 0
0)
122 'pszshapefile' '' '' 121 ((VARIABLE IN UNKNOWN-PROC UNKNOWN UNKNOWN
0 0 DUMMY) (CHARACTER 1 0 0 0 CHARACTER (())) 0 0 () () 0 () () () 0 0)
123 'pszaccess' '' '' 121 ((VARIABLE IN UNKNOWN-PROC UNKNOWN UNKNOWN 0 0
DUMMY) (CHARACTER 1 0 0 0 CHARACTER (())) 0 0 () () 0 () () () 0 0)
126 'hshp' '' '' 125 ((VARIABLE INOUT UNKNOWN-PROC UNKNOWN UNKNOWN 0 0
DUMMY) (DERIVED 9 0 0 0 DERIVED ()) 0 0 () () 0 () () () 0 0)
127 'ishape' '' '' 125 ((VARIABLE UNKNOWN-INTENT UNKNOWN-PROC UNKNOWN
UNKNOWN 0 0 DUMMY) (INTEGER 4 0 0 0 INTEGER ()) 0 0 () () 0 () () () 0 0)
144 'hshp' '' '' 143 ((VARIABLE INOUT UNKNOWN-PROC UNKNOWN UNKNOWN 0 0
DUMMY) (DERIVED 9 0 0 0 DERIVED ()) 0 0 () () 0 () () () 0 0)
145 'ishape' '' '' 143 ((VARIABLE UNKNOWN-INTENT UNKNOWN-PROC UNKNOWN
UNKNOWN 0 0 DUMMY) (INTEGER 4 0 0 0 INTEGER ()) 0 0 () () 0 () () () 0 0)
146 'psobject' '' '' 143 ((VARIABLE UNKNOWN-INTENT UNKNOWN-PROC UNKNOWN
UNKNOWN 0 0 DUMMY) (DERIVED 10 0 0 0 DERIVED ()) 0 0 () () 0 () () () 0
0)
148 'hshp' '' '' 147 ((VARIABLE INOUT UNKNOWN-PROC UNKNOWN UNKNOWN 0 0
DUMMY) (DERIVED 9 0 0 0 DERIVED ()) 0 0 () () 0 () () () 0 0)
149 'ishape' '' '' 147 ((VARIABLE IN UNKNOWN-PROC UNKNOWN UNKNOWN 0 0
DUMMY) (INTEGER 4 0 0 0 INTEGER ()) 0 0 () () 0 () () () 0 0)
150 'ifield' '' '' 147 ((VARIABLE IN UNKNOWN-PROC UNKNOWN UNKNOWN 0 0
DUMMY) (INTEGER 4 0 0 0 INTEGER ()) 0 0 () () 0 () () () 0 0)
151 'attr' '' '' 147 ((VARIABLE OUT UNKNOWN-PROC UNKNOWN UNKNOWN 0 0
DUMMY) (CHARACTER 1 0 0 0 CHARACTER (())) 0 0 () () 0 () () () 0 0)
153 'hshp' '' '' 152 ((VARIABLE INOUT UNKNOWN-PROC UNKNOWN UNKNOWN 0 0
DUMMY) (DERIVED 9 0 0 0 DERIVED ()) 0 0 () () 0 () () () 0 0)
154 'ishape' '' '' 152 ((VARIABLE IN UNKNOWN-PROC UNKNOWN UNKNOWN 0 0
DUMMY) (INTEGER 4 0 0 0 INTEGER ()) 0 0 () () 0 () () () 0 0)
155 'ifield' '' '' 152 ((VARIABLE IN UNKNOWN-PROC UNKNOWN UNKNOWN 0 0
DUMMY) (INTEGER 4 0 0 0 INTEGER ()) 0 0 () () 0 () () () 0 0)
156 'attr' '' '' 152 ((VARIABLE OUT UNKNOWN-PROC UNKNOWN UNKNOWN 0 0
DUMMY) (REAL 8 0 1 0 REAL ()) 0 0 () () 0 () () () 0 0)
158 'hshp' '' '' 157 ((VARIABLE INOUT UNKNOWN-PROC UNKNOWN UNKNOWN 0 0
DUMMY) (DERIVED 9 0 0 0 DERIVED ()) 0 0 () () 0 () () () 0 0)
159 'ishape' '' '' 157 ((VARIABLE IN UNKNOWN-PROC UNKNOWN UNKNOWN 0 0
DUMMY) (INTEGER 4 0 0 0 INTEGER ()) 0 0 () () 0 () () () 0 0)
160 'ifield' '' '' 157 ((VARIABLE IN UNKNOWN-PROC UNKNOWN UNKNOWN 0 0
DUMMY) (INTEGER 4 0 0 0 INTEGER ()) 0 0 () () 0 () () () 0 0)
161 'attr' '' '' 157 ((VARIABLE OUT UNKNOWN-PROC UNKNOWN UNKNOWN 0 0
DUMMY) (INTEGER 4 0 0 0 INTEGER ()) 0 0 () () 0 () () () 0 0)
163 'hshp' '' '' 162 ((VARIABLE INOUT UNKNOWN-PROC UNKNOWN UNKNOWN 0 0
DUMMY) (DERIVED 9 0 0 0 DERIVED ()) 0 0 () () 0 () () () 0 0)
164 'ishape' '' '' 162 ((VARIABLE IN UNKNOWN-PROC UNKNOWN UNKNOWN 0 0
DUMMY) (INTEGER 4 0 0 0 INTEGER ()) 0 0 () () 0 () () () 0 0)
165 'ifield' '' '' 162 ((VARIABLE IN UNKNOWN-PROC UNKNOWN UNKNOWN 0 0
DUMMY) (INTEGER 4 0 0 0 INTEGER ()) 0 0 () () 0 () () () 0 0)
166 'dbfwriteattribute' '' '' 162 ((VARIABLE UNKNOWN-INTENT UNKNOWN-PROC
UNKNOWN UNKNOWN 0 0 RESULT) (INTEGER 4 0 0 0 INTEGER ()) 0 0 () () 0 ()
() () 0 0)
168 'hshp' '' '' 167 ((VARIABLE INOUT UNKNOWN-PROC UNKNOWN UNKNOWN 0 0
DUMMY) (DERIVED 9 0 0 0 DERIVED ()) 0 0 () () 0 () () () 0 0)
169 'ishape' '' '' 167 ((VARIABLE IN UNKNOWN-PROC UNKNOWN UNKNOWN 0 0
DUMMY) (INTEGER 4 0 0 0 INTEGER ()) 0 0 () () 0 () () () 0 0)
170 'ifield' '' '' 167 ((VARIABLE IN UNKNOWN-PROC UNKNOWN UNKNOWN 0 0
DUMMY) (INTEGER 4 0 0 0 INTEGER ()) 0 0 () () 0 () () () 0 0)
171 'attr' '' '' 167 ((VARIABLE IN UNKNOWN-PROC UNKNOWN UNKNOWN 0 0
DUMMY) (CHARACTER 1 0 0 0 CHARACTER (())) 0 0 () () 0 () () () 0 0)
172 'dbfwriteattribute' '' '' 167 ((VARIABLE UNKNOWN-INTENT UNKNOWN-PROC
UNKNOWN UNKNOWN 0 0 RESULT) (INTEGER 4 0 0 0 INTEGER ()) 0 0 () () 0 ()
() () 0 0)
174 'hshp' '' '' 173 ((VARIABLE INOUT UNKNOWN-PROC UNKNOWN UNKNOWN 0 0
DUMMY) (DERIVED 9 0 0 0 DERIVED ()) 0 0 () () 0 () () () 0 0)
175 'ishape' '' '' 173 ((VARIABLE IN UNKNOWN-PROC UNKNOWN UNKNOWN 0 0
DUMMY) (INTEGER 4 0 0 0 INTEGER ()) 0 0 () () 0 () () () 0 0)
176 'ifield' '' '' 173 ((VARIABLE IN UNKNOWN-PROC UNKNOWN UNKNOWN 0 0
DUMMY) (INTEGER 4 0 0 0 INTEGER ()) 0 0 () () 0 () () () 0 0)
177 'attr' '' '' 173 ((VARIABLE IN UNKNOWN-PROC UNKNOWN UNKNOWN 0 0
DUMMY) (REAL 8 0 1 0 REAL ()) 0 0 () () 0 () () () 0 0)
178 'dbfwriteattribute' '' '' 173 ((VARIABLE UNKNOWN-INTENT UNKNOWN-PROC
UNKNOWN UNKNOWN 0 0 RESULT) (INTEGER 4 0 0 0 INTEGER ()) 0 0 () () 0 ()
() () 0 0)
180 'hshp' '' '' 179 ((VARIABLE INOUT UNKNOWN-PROC UNKNOWN UNKNOWN 0 0
DUMMY) (DERIVED 9 0 0 0 DERIVED ()) 0 0 () () 0 () () () 0 0)
181 'ishape' '' '' 179 ((VARIABLE IN UNKNOWN-PROC UNKNOWN UNKNOWN 0 0
DUMMY) (INTEGER 4 0 0 0 INTEGER ()) 0 0 () () 0 () () () 0 0)
182 'ifield' '' '' 179 ((VARIABLE IN UNKNOWN-PROC UNKNOWN UNKNOWN 0 0
DUMMY) (INTEGER 4 0 0 0 INTEGER ()) 0 0 () () 0 () () () 0 0)
183 'attr' '' '' 179 ((VARIABLE IN UNKNOWN-PROC UNKNOWN UNKNOWN 0 0
DUMMY) (INTEGER 4 0 0 0 INTEGER ()) 0 0 () () 0 () () () 0 0)
184 'dbfwriteattribute' '' '' 179 ((VARIABLE UNKNOWN-INTENT UNKNOWN-PROC
UNKNOWN UNKNOWN 0 0 RESULT) (INTEGER 4 0 0 0 INTEGER ()) 0 0 () () 0 ()
() () 0 0)
)

('Shpfileobject' 0 9 'Shpobject' 0 10 'dbfaddfield' 0 33 'dbffileisnull'
0 40 'dbfgetfieldindex' 0 44 'dbfgetfieldinfo' 0 48
'dbfgetnativefieldtype' 0 55 'dbfisattributenull' 0 59 'ftdouble' 0 64
'ftinteger' 0 65 'ftinvalid' 0 66 'ftlogical' 0 67 'ftstring' 0 68
'shpclose' 0 69 'shpcomputeextents' 0 72 'shpcreate' 0 75
'shpcreateobject' 0 79 'shpcreatesimpleobject' 0 91 'shpdestroyobject' 0
98 'shpfileisnull' 0 101 'shpfileobject' 0 105 'shpgetinfo' 0 106
'shpisnull' 0 115 'shpobject' 0 119 'shpopen' 0 120 'shpreadobject' 0
124 'shpt_arc' 0 128 'shpt_arcm' 0 129 'shpt_arcz' 0 130 'shpt_multipatch'
0 131 'shpt_multipoint' 0 132 'shpt_multipointm' 0 133 'shpt_multipointz'
0 134 'shpt_null' 0 135 'shpt_point' 0 136 'shpt_pointm' 0 137
'shpt_pointz' 0 138 'shpt_polygon' 0 139 'shpt_polygonm' 0 140
'shpt_polygonz' 0 141 'shpwriteobject' 0 142)
